# Supplementary material for: 2,2′,5,5′-Tetra­methyl-1,1′-(hexane-1,6-di­yl)di-1H-pyrrole
Source: Acta Crystallogr Sect E Struct Rep Online. 2009 Jun 17;65(Pt 7):o1594. doi: 10.1107/S1600536809021965 (PMC2969330; doi:10.1107/S1600536809021965)
Supplement: Supplementary file 2 [file e-65-o1594-Isup2.hkl]

# 
# h,k,l, Fc-squared, Fo-squared, sigma(Fo-squared) and status flag 
# 
data_I
_shelx_title ' acs67' 
_shelx_refln_list_code          4 
_shelx_F_calc_maximum       95.68 
_exptl_crystal_F_000       300.00 
_reflns_d_resolution_high  0.6129 
 
loop_ 
 _symmetry_equiv_pos_as_xyz 
 'x, y, z' 
 '-x, y+1/2, -z+1/2' 
 '-x, -y, -z' 
 'x, -y-1/2, z-1/2' 
 
_cell_length_a     7.7608 
_cell_length_b     6.4767 
_cell_length_c    16.7738 
_cell_angle_alpha  90.000 
_cell_angle_beta   94.309 
_cell_angle_gamma  90.000 
 
_shelx_F_squared_multiplier     1.000 
 
loop_ 
 _refln_index_h 
 _refln_index_k 
 _refln_index_l 
 _refln_F_squared_calc 
 _refln_F_squared_meas 
 _refln_F_squared_sigma 
 _refln_observed_status 
   1   0   0     2867.65     1815.80     25.92 o 
   2   0   0       97.02      112.66      1.11 o 
   3   0   0        0.02        0.35      0.21 o 
   4   0   0      398.24      415.47      3.64 o 
   5   0   0        5.82        7.58      0.40 o 
   6   0   0       29.52       22.41      0.73 o 
   7   0   0        0.57        1.08      0.46 o 
   8   0   0        2.86        3.13      1.08 o 
   9   0   0       21.74       18.08      1.41 o 
  10   0   0       20.89       23.45      2.00 o 
  11   0   0        0.08        0.18      1.20 o 
  12   0   0        0.41        0.34      1.28 o 
   1   1   0      262.84      258.14      2.21 o 
   2   1   0      275.20      296.99      1.78 o 
   3   1   0      360.50      386.29      2.33 o 
   4   1   0       36.71       39.18      0.51 o 
   5   1   0        4.69        5.83      0.36 o 
   6   1   0       24.08       20.23      0.54 o 
   7   1   0       52.26       44.97      0.83 o 
   8   1   0       31.63       26.50      0.83 o 
   9   1   0        0.12        0.64      0.47 o 
  10   1   0        0.01       -0.30      0.53 o 
  11   1   0        2.63        1.57      0.96 o 
  12   1   0        0.32        1.08      0.91 o 
   0   2   0      278.91      267.24      2.16 o 
   1   2   0      314.53      320.15      2.06 o 
   2   2   0      408.57      461.04      3.92 o 
   3   2   0      358.43      388.67      3.50 o 
   4   2   0        4.00        3.66      0.35 o 
   5   2   0       14.74       12.99      0.55 o 
   6   2   0        9.94        9.84      0.42 o 
   7   2   0       29.33       28.30      0.80 o 
   8   2   0       16.75       17.95      0.84 o 
   9   2   0        0.55        1.18      0.54 o 
  10   2   0        0.00       -0.56      0.56 o 
  11   2   0        1.04        2.05      0.78 o 
  12   2   0        1.02        1.64      0.80 o 
   1   3   0      139.11      143.87      1.10 o 
   2   3   0      948.09     1042.27      6.32 o 
   3   3   0      415.73      449.61      4.35 o 
   4   3   0        1.99        1.78      0.29 o 
   5   3   0        0.21        0.09      0.20 o 
   6   3   0      197.73      182.82      1.94 o 
   7   3   0       49.52       49.10      1.72 o 
   8   3   0        0.01        0.58      0.37 o 
   9   3   0        1.57        0.78      0.43 o 
  10   3   0        1.05        1.48      0.62 o 
  11   3   0        1.75        0.55      1.24 o 
  12   3   0        1.02        1.67      0.69 o 
   0   4   0       11.46        5.14      0.37 o 
   1   4   0      154.31      176.88      1.36 o 
   2   4   0        4.89        4.87      0.28 o 
   3   4   0       11.63        8.45      0.42 o 
   4   4   0       91.80       92.32      1.19 o 
   5   4   0        4.57        4.25      0.32 o 
   6   4   0       15.93       11.96      0.56 o 
   7   4   0        0.35        0.42      0.32 o 
   8   4   0        0.12        0.36      0.37 o 
   9   4   0        2.37        1.43      0.52 o 
  10   4   0        2.23        2.74      0.59 o 
  11   4   0        0.11       -0.28      0.56 o 
   1   5   0        0.42       -0.05      0.18 o 
   2   5   0       61.77       59.10      0.75 o 
   3   5   0       28.29       24.47      0.82 o 
   4   5   0        4.71        3.70      0.43 o 
   5   5   0        0.91        1.19      0.35 o 
   6   5   0       10.19       10.30      0.45 o 
   7   5   0        3.32        3.02      0.36 o 
   8   5   0        2.07        3.22      0.49 o 
   9   5   0        1.99        1.94      0.52 o 
  10   5   0        0.16        0.37      0.53 o 
  11   5   0        0.63        0.79      1.38 o 
   0   6   0      148.59      140.84      3.07 o 
   1   6   0       97.20       91.90      1.32 o 
   2   6   0       18.50       18.78      0.77 o 
   3   6   0        3.31        2.25      0.44 o 
   4   6   0       20.51       21.96      0.81 o 
   5   6   0        0.00       -0.24      0.39 o 
   6   6   0        5.15        5.14      0.61 o 
   7   6   0        0.03       -0.35      0.35 o 
   8   6   0        6.75        7.46      1.20 o 
   9   6   0        0.26        0.10      0.48 o 
  10   6   0        0.01       -0.07      0.54 o 
   1   7   0        1.95        2.03      0.47 o 
   2   7   0       18.05       17.81      0.99 o 
   3   7   0        0.36        0.37      0.71 o 
   4   7   0        1.77        0.83      0.83 o 
   5   7   0        0.04        0.40      0.86 o 
   6   7   0        0.22        0.62      0.52 o 
   7   7   0        3.96        3.67      0.71 o 
   8   7   0        0.31        0.00      0.54 o 
   9   7   0        0.21        0.66      0.97 o 
   0   8   0        0.59        0.08      0.57 o 
   1   8   0        7.45        6.95      1.00 o 
   2   8   0        0.12       -0.19      0.74 o 
   3   8   0        1.27        0.86      0.89 o 
   4   8   0        0.43       -0.89      0.89 o 
   5   8   0        3.88        4.78      1.31 o 
   6   8   0        4.17        3.76      0.70 o 
   7   8   0        0.14       -0.10      0.64 o 
   8   8   0        0.03       -0.27      0.81 o 
   1   9   0        0.03       -0.49      0.67 o 
   2   9   0        0.00        0.32      0.85 o 
   3   9   0        0.14       -0.51      0.85 o 
   4   9   0        0.17        0.19      1.00 o 
   5   9   0        3.57        4.44      1.37 o 
   6   9   0        1.46        1.13      0.69 o 
   2  10   0        0.24        0.68      0.83 o 
   3  10   0        0.15        1.02      1.02 o 
   4  10   0        0.73        0.89      1.15 o 
 -12   1   1        0.06       -0.78      0.78 o 
 -11   1   1        0.31        0.14      0.64 o 
 -10   1   1        2.77        1.72      0.62 o 
  -9   1   1        7.69        8.91      0.88 o 
  -8   1   1        2.88        3.07      0.47 o 
  -7   1   1        1.20        1.98      0.32 o 
  -6   1   1       15.54       15.70      0.49 o 
  -5   1   1      225.77      239.95      2.21 o 
  -4   1   1        0.57        1.92      0.17 o 
  -3   1   1        5.11        2.89      0.16 o 
  -2   1   1        0.03       -0.15      0.15 o 
  -1   1   1      853.24      887.57      7.10 o 
   0   1   1      380.31      411.28      2.55 o 
   1   1   1     5881.54     5813.97    135.78 o 
   2   1   1       17.50       18.22      0.43 o 
   3   1   1        1.72        1.61      0.13 o 
   4   1   1      260.14      307.15      2.00 o 
   5   1   1      252.64      278.95      1.96 o 
   6   1   1        4.05        3.25      0.27 o 
   7   1   1        5.17        5.86      0.45 o 
   8   1   1       13.42       14.22      0.80 o 
   9   1   1        1.69        1.82      0.54 o 
  10   1   1        0.18        0.68      0.57 o 
  11   1   1        3.87        4.76      0.99 o 
  12   1   1        0.26       -0.44      0.86 o 
 -12   2   1        3.93        3.58      0.88 o 
 -11   2   1        3.72        5.21      1.08 o 
 -10   2   1        1.20        0.94      0.70 o 
  -9   2   1        4.08        5.39      0.68 o 
  -8   2   1        5.52        4.23      0.46 o 
  -7   2   1        0.54        0.92      0.36 o 
  -6   2   1       51.47       42.36      0.75 o 
  -5   2   1       11.36       12.70      0.44 o 
  -4   2   1        4.93        4.12      0.24 o 
  -3   2   1       14.84       14.43      0.41 o 
  -2   2   1      521.00      538.10      3.83 o 
  -1   2   1        2.84        3.98      0.14 o 
   0   2   1      975.59     1054.20      6.44 o 
   1   2   1      151.56      148.32      1.38 o 
   2   2   1        3.51        0.78      0.16 o 
   3   2   1      137.73      154.49      1.68 o 
   4   2   1       14.42       10.76      0.53 o 
   5   2   1        5.76        6.39      0.30 o 
   6   2   1       40.63       39.61      0.89 o 
   7   2   1      168.98      154.46      2.22 o 
   8   2   1       20.24       16.26      0.70 o 
   9   2   1        2.04        2.60      0.48 o 
  10   2   1        0.03        0.41      0.55 o 
  11   2   1        5.40        7.27      0.89 o 
  12   2   1        0.58        0.70      0.91 o 
 -12   3   1        0.27        0.99      0.66 o 
 -11   3   1        0.26        0.73      0.60 o 
 -10   3   1        1.26        1.26      0.64 o 
  -9   3   1        0.17        0.06      0.40 o 
  -8   3   1       13.95       11.61      0.61 o 
  -7   3   1        0.44       -0.13      0.31 o 
  -6   3   1        4.97        4.91      0.40 o 
  -5   3   1        9.11       10.95      0.49 o 
  -4   3   1        4.76        5.72      0.30 o 
  -3   3   1      251.61      270.45      2.02 o 
  -2   3   1      250.14      277.61      1.97 o 
  -1   3   1        6.13        5.95      0.26 o 
   0   3   1      110.38      111.92      1.23 o 
   1   3   1       55.96       62.41      0.80 o 
   2   3   1      150.31      170.97      1.77 o 
   3   3   1       26.92       22.50      0.72 o 
   4   3   1        2.91        3.61      0.36 o 
   5   3   1        0.19        0.43      0.24 o 
   6   3   1        7.84        6.84      0.46 o 
   7   3   1       53.89       54.07      1.04 o 
   8   3   1        0.28        0.07      0.35 o 
   9   3   1        3.64        4.22      0.52 o 
  10   3   1        0.16       -0.52      0.52 o 
  11   3   1        0.57        1.26      0.73 o 
  12   3   1        0.20        0.16      0.99 o 
 -11   4   1        5.30        6.22      0.77 o 
 -10   4   1        0.02       -0.20      0.50 o 
  -9   4   1        3.27        3.02      0.47 o 
  -8   4   1        0.13       -0.17      0.33 o 
  -7   4   1        6.97        6.11      0.42 o 
  -6   4   1       13.10       14.77      0.51 o 
  -5   4   1       39.64       33.98      0.65 o 
  -4   4   1       64.43       67.46      1.01 o 
  -3   4   1       44.08       48.25      0.77 o 
  -2   4   1       51.02       65.12      0.76 o 
  -1   4   1      367.29      391.95      2.22 o 
   0   4   1       77.63       78.97      0.91 o 
   1   4   1        0.17        0.17      0.13 o 
   2   4   1       24.60       23.74      0.49 o 
   3   4   1       61.62       54.51      0.97 o 
   4   4   1        3.14        2.18      0.44 o 
   5   4   1       24.70       22.25      0.55 o 
   6   4   1        0.99        1.14      0.29 o 
   7   4   1       18.12       20.63      0.69 o 
   8   4   1       12.66       12.98      0.66 o 
   9   4   1        0.73        0.93      0.42 o 
  10   4   1        6.26        7.43      0.66 o 
  11   4   1        1.59        1.66      0.61 o 
 -11   5   1        2.03        3.28      0.89 o 
 -10   5   1        2.34        1.17      0.73 o 
  -9   5   1        0.79        0.23      0.60 o 
  -8   5   1        0.57        0.41      0.39 o 
  -7   5   1        0.00       -0.27      0.29 o 
  -6   5   1       10.56       10.43      0.58 o 
  -5   5   1       42.65       35.59      0.99 o 
  -4   5   1       21.61       22.66      0.84 o 
  -3   5   1        4.29        4.57      0.34 o 
  -2   5   1        0.07        0.13      0.20 o 
  -1   5   1      160.57      158.38      1.34 o 
   0   5   1      313.04      308.05      2.99 o 
   1   5   1       60.00       58.88      0.69 o 
   2   5   1        2.55        2.41      0.24 o 
   3   5   1       31.77       31.16      0.61 o 
   4   5   1       87.59       68.91      0.98 o 
   5   5   1       65.93       65.15      1.34 o 
   6   5   1        3.83        3.94      0.41 o 
   7   5   1        0.07        0.70      0.29 o 
   8   5   1        0.58        0.14      0.51 o 
   9   5   1       11.53       11.24      0.73 o 
  10   5   1        1.58        1.18      0.55 o 
  11   5   1        0.24       -0.65      0.65 o 
 -10   6   1        0.01       -0.49      0.68 o 
  -9   6   1        1.80        1.45      0.53 o 
  -8   6   1        0.57        1.24      0.49 o 
  -7   6   1        0.20        0.15      0.38 o 
  -6   6   1        0.66        0.80      0.29 o 
  -5   6   1        9.99       10.45      0.54 o 
  -4   6   1       18.92       20.57      0.70 o 
  -3   6   1        9.61       10.85      1.13 o 
  -2   6   1        0.01       -0.22      0.35 o 
  -1   6   1       81.61       77.10      1.18 o 
   0   6   1       20.75       17.29      0.78 o 
   1   6   1       43.13       44.31      1.07 o 
   2   6   1        2.37        2.81      0.46 o 
   3   6   1        6.44        4.88      0.93 o 
   4   6   1        1.47        2.00      0.60 o 
   5   6   1        2.84        3.25      0.50 o 
   6   6   1        0.23       -0.09      0.32 o 
   7   6   1        0.43        1.35      0.40 o 
   8   6   1        2.91        1.87      0.62 o 
   9   6   1        1.44        2.28      0.54 o 
  10   6   1        1.23        0.85      0.56 o 
  -9   7   1        0.13        0.51      0.72 o 
  -8   7   1        1.82        1.00      0.68 o 
  -7   7   1        1.90        1.80      0.65 o 
  -6   7   1        0.25       -0.25      1.08 o 
  -5   7   1        1.93        1.53      0.96 o 
  -4   7   1        1.53        0.22      0.78 o 
  -3   7   1       35.40       37.55      1.10 o 
  -2   7   1        2.23        2.11      0.46 o 
  -1   7   1        2.14        2.27      0.46 o 
   0   7   1        8.01        8.27      0.61 o 
   1   7   1       14.87       14.02      0.72 o 
   2   7   1       65.39       67.95      2.44 o 
   3   7   1        0.00        0.31      0.75 o 
   4   7   1        0.79        0.83      0.86 o 
   5   7   1        0.03       -0.78      0.78 o 
   6   7   1        0.24        0.62      0.46 o 
   7   7   1       15.63       15.67      0.90 o 
   8   7   1        0.00       -0.13      0.51 o 
   9   7   1        0.53        0.20      0.68 o 
  -8   8   1        0.37        0.92      0.83 o 
  -7   8   1        0.91        1.05      0.69 o 
  -6   8   1        5.14        5.19      1.31 o 
  -5   8   1        1.33        1.16      1.01 o 
  -4   8   1        6.05        6.52      1.23 o 
  -3   8   1        0.06       -0.06      0.79 o 
  -2   8   1        4.32        2.81      0.87 o 
  -1   8   1        6.19        7.03      0.64 o 
   0   8   1        8.46        8.56      0.65 o 
   1   8   1        1.45        2.21      0.84 o 
   2   8   1        0.08        0.21      0.80 o 
   3   8   1        7.89        8.88      1.22 o 
   4   8   1        0.00       -0.41      0.84 o 
   5   8   1        1.19        2.18      1.14 o 
   6   8   1        5.98        8.37      0.83 o 
   7   8   1        3.12        3.94      1.13 o 
   8   8   1        0.13        0.20      0.66 o 
  -6   9   1        0.01       -0.64      0.64 o 
  -5   9   1        0.24        0.47      1.15 o 
  -4   9   1        3.33        2.93      1.18 o 
  -3   9   1        2.99        2.31      1.05 o 
  -2   9   1        0.01        0.11      0.79 o 
   1   9   1        1.34        1.61      0.82 o 
   2   9   1        1.41        0.45      0.90 o 
   3   9   1        0.42        0.19      0.90 o 
   4   9   1        0.00       -0.21      1.03 o 
   5   9   1        1.30        0.13      1.12 o 
   6   9   1        0.03       -0.60      0.60 o 
  -4  10   1        0.04        0.28      1.05 o 
  -3  10   1        0.73       -0.15      0.91 o 
   2  10   1        1.31        0.95      0.91 o 
   3  10   1        0.41        0.35      1.02 o 
 -12   0   2        0.02       -0.11      1.25 o 
 -11   0   2        7.78        6.66      1.54 o 
 -10   0   2        2.07        0.46      0.67 o 
  -9   0   2        0.01       -0.31      0.53 o 
  -8   0   2        0.70        0.48      0.53 o 
  -7   0   2        0.36        0.77      0.46 o 
  -6   0   2       20.96       17.05      0.64 o 
  -5   0   2       22.49       30.30      0.92 o 
  -4   0   2      359.19      447.03      4.73 o 
  -3   0   2       21.50       21.99      0.79 o 
  -2   0   2     1080.46     1074.78      8.28 o 
  -1   0   2     6802.03     6367.69     48.97 o 
   0   0   2       10.36       -0.06      0.06 o 
   1   0   2      398.58      388.38      4.27 o 
   2   0   2      147.75      154.72      1.43 o 
   3   0   2      477.51      469.10      3.90 o 
   4   0   2      281.09      334.14      3.04 o 
   5   0   2      188.02      211.99      2.26 o 
   6   0   2       23.13       30.42      1.16 o 
   7   0   2       31.71       31.87      1.21 o 
   8   0   2        0.21        0.45      0.56 o 
   9   0   2       49.55       48.40      2.42 o 
  10   0   2        0.85        1.62      1.10 o 
  11   0   2        3.45        3.58      1.27 o 
  12   0   2        1.82        2.77      1.41 o 
 -12   1   2        0.01        0.39      0.87 o 
 -11   1   2        7.79        7.88      0.90 o 
 -10   1   2        4.99        3.92      0.87 o 
  -9   1   2       15.19       14.24      1.61 o 
  -8   1   2       22.84       22.24      1.03 o 
  -7   1   2       82.38       74.53      1.10 o 
  -6   1   2       47.28       39.13      0.95 o 
  -5   1   2       24.93       30.45      0.58 o 
  -4   1   2        9.25        9.87      0.33 o 
  -3   1   2       42.63       43.74      0.55 o 
  -2   1   2     2529.67     2605.33     15.94 o 
  -1   1   2      290.33      291.95      2.14 o 
   0   1   2     1145.74     1150.04      7.93 o 
   1   1   2      341.38      363.60      3.52 o 
   2   1   2       35.79       35.26      0.53 o 
   3   1   2       66.78       68.74      0.78 o 
   4   1   2       70.79       70.94      0.70 o 
   5   1   2        0.04        0.22      0.17 o 
   6   1   2       54.35       53.64      0.88 o 
   7   1   2       13.11       14.18      0.74 o 
   8   1   2       42.72       39.59      0.99 o 
   9   1   2        1.73        0.75      0.50 o 
  10   1   2        3.59        4.20      0.83 o 
  11   1   2        0.39       -0.37      0.78 o 
  12   1   2        1.38        1.81      1.21 o 
 -12   2   2        0.25       -0.16      0.61 o 
 -11   2   2        0.10       -0.32      0.67 o 
 -10   2   2        0.17       -0.55      0.55 o 
  -9   2   2        4.53        4.45      0.66 o 
  -8   2   2        6.65        5.97      0.52 o 
  -7   2   2       19.13       18.29      0.67 o 
  -6   2   2       37.78       38.51      0.74 o 
  -5   2   2      152.68      159.81      1.49 o 
  -4   2   2      789.56      861.75      5.48 o 
  -3   2   2      112.00       96.41      1.00 o 
  -2   2   2       81.63       85.42      0.93 o 
  -1   2   2        1.68        1.63      0.12 o 
   0   2   2       86.21       93.74      1.00 o 
   1   2   2       57.77       57.57      1.00 o 
   2   2   2     1096.84     1231.46      9.83 o 
   3   2   2       50.13       49.10      1.08 o 
   4   2   2        0.04        0.29      0.15 o 
   5   2   2       69.22       69.58      0.84 o 
   6   2   2      202.12      199.15      2.02 o 
   7   2   2        5.04        5.89      0.73 o 
   8   2   2       10.81       11.18      0.64 o 
   9   2   2        5.39        5.16      0.78 o 
  10   2   2        3.58        4.03      0.71 o 
  11   2   2        0.00       -0.32      0.62 o 
  12   2   2        0.47       -0.12      0.86 o 
 -12   3   2        2.03        2.01      0.82 o 
 -11   3   2        5.56        7.54      0.80 o 
 -10   3   2        4.36        4.76      0.66 o 
  -9   3   2        5.58        6.13      0.72 o 
  -8   3   2        0.03       -0.41      0.41 o 
  -7   3   2       48.38       45.45      1.05 o 
  -6   3   2        4.87        4.90      0.40 o 
  -5   3   2        0.41        0.12      0.22 o 
  -4   3   2        7.38        9.44      0.32 o 
  -3   3   2        2.48        3.77      0.58 o 
  -2   3   2      542.89      618.45      3.60 o 
  -1   3   2      315.03      360.79      2.02 o 
   0   3   2      104.47      103.40      1.31 o 
   1   3   2       83.89       92.51      0.91 o 
   2   3   2      307.36      352.32      3.21 o 
   3   3   2       23.79       22.33      0.52 o 
   4   3   2      114.92      117.12      1.52 o 
   5   3   2       21.35       23.08      0.53 o 
   6   3   2       34.01       33.58      0.74 o 
   7   3   2       32.90       32.49      0.82 o 
   8   3   2        0.83        0.29      0.35 o 
   9   3   2        0.18        0.88      0.43 o 
  10   3   2        0.26       -0.27      0.67 o 
  11   3   2        5.69        5.69      0.86 o 
 -11   4   2        1.65        1.60      0.65 o 
 -10   4   2        0.54        0.02      0.51 o 
  -9   4   2        6.89        7.50      0.56 o 
  -8   4   2        2.58        2.23      0.40 o 
  -7   4   2        0.05       -0.09      0.29 o 
  -6   4   2        5.39        4.58      0.38 o 
  -5   4   2      160.79      159.97      1.56 o 
  -4   4   2       83.37       81.12      1.26 o 
  -3   4   2        1.74        1.68      0.24 o 
  -2   4   2       35.87       38.18      0.58 o 
  -1   4   2       48.73       45.15      0.49 o 
   0   4   2      286.84      296.05      3.68 o 
   1   4   2       15.00       14.36      0.31 o 
   2   4   2       22.72       26.71      0.55 o 
   3   4   2       13.90       16.02      1.12 o 
   4   4   2        1.63        1.22      0.25 o 
   5   4   2       61.77       51.76      1.48 o 
   6   4   2       23.57       23.35      0.60 o 
   7   4   2        0.05        0.33      0.30 o 
   8   4   2        9.23        8.32      0.54 o 
   9   4   2        2.74        3.36      0.60 o 
  10   4   2        2.41        2.79      0.59 o 
  11   4   2        0.29        0.42      0.94 o 
 -11   5   2        0.36       -0.10      0.72 o 
 -10   5   2        2.82        3.11      0.74 o 
  -9   5   2        1.07        1.23      0.43 o 
  -8   5   2        1.15        1.77      0.40 o 
  -7   5   2        1.27        2.05      0.36 o 
  -6   5   2        0.53        0.06      0.28 o 
  -5   5   2        4.75        6.02      0.37 o 
  -4   5   2        1.39        1.61      0.42 o 
  -3   5   2        8.34        9.17      0.51 o 
  -2   5   2        0.00       -0.10      0.19 o 
  -1   5   2       41.15       43.94      0.59 o 
   0   5   2       99.88      108.38      1.43 o 
   1   5   2        1.15        1.95      0.24 o 
   2   5   2        8.78        9.33      0.32 o 
   3   5   2        2.79        4.79      0.42 o 
   4   5   2        7.31        5.09      0.47 o 
   5   5   2        5.30        6.15      0.56 o 
   6   5   2       13.35       14.01      0.64 o 
   7   5   2        2.89        3.42      0.49 o 
   8   5   2        3.77        5.18      1.35 o 
   9   5   2        0.67       -0.44      0.44 o 
  10   5   2        0.02       -0.34      0.49 o 
  11   5   2        0.03        0.74      1.37 o 
 -10   6   2        1.45        1.42      1.19 o 
  -9   6   2        0.66        0.74      0.56 o 
  -8   6   2        0.32        0.65      0.46 o 
  -7   6   2        0.00       -0.04      0.38 o 
  -6   6   2        0.19        0.06      0.29 o 
  -5   6   2       11.09       10.80      1.26 o 
  -4   6   2       15.27       10.99      0.57 o 
  -3   6   2       41.96       37.07      0.87 o 
  -2   6   2       10.37       10.33      0.65 o 
  -1   6   2       10.79       11.30      0.50 o 
   0   6   2       29.30       29.45      1.13 o 
   1   6   2       66.48       67.27      1.29 o 
   2   6   2       10.01       10.00      1.09 o 
   3   6   2        0.06        0.83      0.50 o 
   4   6   2        6.40        5.70      0.73 o 
   5   6   2       30.05       29.12      1.66 o 
   6   6   2        1.99        0.97      0.34 o 
   7   6   2        2.96        2.94      0.45 o 
   8   6   2        3.40        2.77      0.51 o 
   9   6   2        0.14        0.62      0.49 o 
  10   6   2        0.00       -0.57      0.57 o 
  -9   7   2        0.00       -0.88      0.88 o 
  -8   7   2        3.36        4.16      0.80 o 
  -7   7   2        1.80        0.93      0.66 o 
  -6   7   2        1.03        2.30      0.62 o 
  -5   7   2        1.98        3.78      1.11 o 
  -4   7   2        0.07       -0.27      0.41 o 
  -3   7   2        4.39        3.58      0.53 o 
  -2   7   2        2.66        2.71      0.50 o 
  -1   7   2        2.37        2.41      0.37 o 
   0   7   2        1.22        2.22      0.44 o 
   1   7   2        3.72        2.91      0.84 o 
   2   7   2        0.15        0.44      0.70 o 
   3   7   2        0.77        1.10      0.86 o 
   4   7   2        0.00       -0.71      0.71 o 
   5   7   2        2.56        3.49      1.12 o 
   6   7   2        0.69        1.30      0.47 o 
   7   7   2        1.40        0.92      0.50 o 
   8   7   2        1.24        0.83      0.55 o 
   9   7   2        0.01       -0.56      0.56 o 
  -8   8   2        1.15        0.43      0.72 o 
  -7   8   2        0.03        0.39      0.69 o 
  -6   8   2        0.01       -0.45      0.59 o 
  -5   8   2        0.01       -0.53      0.85 o 
  -4   8   2        0.60        1.59      0.96 o 
  -3   8   2        0.91        1.30      0.84 o 
  -2   8   2        7.64        8.99      1.07 o 
  -1   8   2        0.50        0.31      0.61 o 
   0   8   2        3.24        3.47      0.53 o 
   1   8   2        0.93        0.19      0.73 o 
   2   8   2        0.23        0.63      0.83 o 
   3   8   2        2.41        1.37      0.93 o 
   4   8   2        0.19        0.98      0.99 o 
   5   8   2        4.08        6.70      1.42 o 
   6   8   2        0.38        1.53      1.23 o 
   7   8   2        0.32        0.29      0.58 o 
   8   8   2        0.03        0.47      0.78 o 
  -6   9   2        1.13        0.03      0.68 o 
  -5   9   2        1.31        1.52      1.18 o 
  -4   9   2        0.05       -0.65      0.88 o 
  -3   9   2        0.01       -0.74      0.75 o 
  -2   9   2        0.23        0.54      0.79 o 
   0   9   2        0.03        1.00      0.71 o 
   1   9   2        0.14       -0.70      0.70 o 
   2   9   2        0.32       -0.31      0.88 o 
   3   9   2        0.08        0.00      0.96 o 
   4   9   2        2.26        1.08      1.13 o 
   5   9   2        0.00       -0.83      1.06 o 
   6   9   2        0.68        0.70      0.95 o 
   1  10   2        0.00        0.54      0.84 o 
   2  10   2        0.32        1.41      0.99 o 
   3  10   2        0.72        2.15      1.15 o 
 -12   1   3        2.74        2.66      0.81 o 
 -11   1   3        0.87        1.44      0.70 o 
 -10   1   3        3.59        4.02      0.71 o 
  -9   1   3        0.00        0.62      0.42 o 
  -8   1   3        0.01        0.05      0.35 o 
  -7   1   3       13.07        9.86      0.57 o 
  -6   1   3        1.42        1.16      0.27 o 
  -5   1   3       22.98       27.65      0.57 o 
  -4   1   3      219.35      235.03      1.85 o 
  -3   1   3      393.32      461.08      3.07 o 
  -2   1   3      663.20      749.33      4.21 o 
  -1   1   3       74.59       60.46      0.42 o 
   0   1   3     6392.24     6312.36     80.62 o 
   1   1   3     1742.96     1819.77     12.26 o 
   2   1   3        1.02        0.21      0.13 o 
   3   1   3        0.43        0.57      0.11 o 
   4   1   3       54.84       51.90      0.58 o 
   5   1   3       17.26       18.81      0.41 o 
   6   1   3       71.04       68.19      0.85 o 
   7   1   3       51.10       50.55      1.00 o 
   8   1   3        7.15        7.84      0.54 o 
   9   1   3        5.18        4.48      0.64 o 
  10   1   3        1.12        1.40      0.62 o 
  11   1   3        0.43        1.13      0.84 o 
  12   1   3        0.48        0.60      0.85 o 
 -12   2   3        0.01       -0.58      0.58 o 
 -11   2   3        1.22        2.30      0.64 o 
 -10   2   3        2.79        2.95      0.70 o 
  -9   2   3        0.19        0.99      0.52 o 
  -8   2   3       15.72       13.61      0.65 o 
  -7   2   3       97.70       85.37      1.20 o 
  -6   2   3      250.30      233.09      2.08 o 
  -5   2   3       39.04       37.33      0.67 o 
  -4   2   3       51.14       54.93      0.78 o 
  -3   2   3       36.12       45.53      0.59 o 
  -2   2   3      130.91      135.40      1.02 o 
  -1   2   3       73.24       69.68      0.51 o 
   0   2   3      380.55      403.28      3.42 o 
   1   2   3       35.64       34.72      0.79 o 
   2   2   3      324.38      344.66      3.93 o 
   3   2   3      172.73      186.58      1.64 o 
   4   2   3        0.22        0.34      0.19 o 
   5   2   3        2.80        3.74      0.40 o 
   6   2   3       24.61       21.01      0.64 o 
   7   2   3       17.32       18.42      0.94 o 
   8   2   3        4.73        4.17      0.46 o 
   9   2   3        1.24        0.94      0.43 o 
  10   2   3        0.23        0.54      0.70 o 
  11   2   3        1.10        0.83      0.69 o 
  12   2   3        1.57        1.98      0.96 o 
 -12   3   3        0.67        0.05      0.64 o 
 -11   3   3        0.04        0.06      0.56 o 
 -10   3   3        0.00        0.08      0.50 o 
  -9   3   3        1.61        1.31      0.54 o 
  -8   3   3        3.43        2.56      0.53 o 
  -7   3   3        1.92        1.09      0.32 o 
  -6   3   3        0.03        0.00      0.26 o 
  -5   3   3        2.99        4.73      0.38 o 
  -4   3   3      124.84      126.37      1.13 o 
  -3   3   3      189.99      204.81      1.51 o 
  -2   3   3        0.25       -0.12      0.12 o 
  -1   3   3        6.53        8.67      0.27 o 
   0   3   3       17.33       17.96      0.45 o 
   1   3   3      433.45      463.94      5.07 o 
   2   3   3        6.42        7.50      0.51 o 
   3   3   3       17.77       25.08      0.90 o 
   4   3   3        0.21        0.33      0.22 o 
   5   3   3       61.76       56.28      1.20 o 
   6   3   3       24.52       21.37      0.60 o 
   7   3   3       12.66       12.84      0.66 o 
   8   3   3        0.55        0.01      0.34 o 
   9   3   3        0.12       -0.04      0.49 o 
  10   3   3        0.54        0.80      1.03 o 
  11   3   3        0.36       -0.61      0.61 o 
 -11   4   3        0.32        0.40      0.62 o 
 -10   4   3        5.49        5.21      0.87 o 
  -9   4   3        0.52        0.98      0.50 o 
  -8   4   3        1.04        0.93      0.40 o 
  -7   4   3        1.91        2.79      0.37 o 
  -6   4   3       51.81       51.77      0.92 o 
  -5   4   3        2.91        4.74      0.54 o 
  -4   4   3        3.55        3.64      0.35 o 
  -3   4   3        5.27        4.12      0.25 o 
  -2   4   3       75.49       85.43      0.83 o 
  -1   4   3       14.62       16.55      0.40 o 
   0   4   3      155.36      175.83      1.87 o 
   1   4   3        0.78        1.31      0.26 o 
   2   4   3        2.28        1.22      0.37 o 
   3   4   3       62.82       71.82      2.19 o 
   4   4   3        0.15        0.39      0.65 o 
   5   4   3       48.29       46.57      0.90 o 
   6   4   3        2.58        2.65      0.35 o 
   7   4   3       32.06       32.87      1.35 o 
   8   4   3        0.51        0.77      0.36 o 
   9   4   3        2.22        1.42      1.22 o 
  10   4   3        0.10        0.74      0.67 o 
  11   4   3        0.00       -1.08      1.08 o 
 -11   5   3        0.70        0.19      0.60 o 
 -10   5   3        2.35        3.56      0.65 o 
  -9   5   3        1.57        2.21      0.47 o 
  -8   5   3        2.52        2.34      0.42 o 
  -7   5   3        0.15       -0.31      0.31 o 
  -6   5   3        4.23        5.82      0.41 o 
  -5   5   3        1.85        1.79      0.30 o 
  -4   5   3       68.26       65.78      1.07 o 
  -3   5   3       50.10       43.75      1.12 o 
  -2   5   3       51.69       50.61      0.79 o 
  -1   5   3      183.61      180.23      1.62 o 
   0   5   3       66.14       66.57      1.06 o 
   1   5   3        4.89        5.40      0.30 o 
   2   5   3       54.90       56.46      0.96 o 
   3   5   3       81.59       74.86      1.26 o 
   4   5   3        8.91        9.34      0.77 o 
   5   5   3        2.35        3.49      0.69 o 
   6   5   3        7.25        5.44      0.46 o 
   7   5   3        1.79        2.11      0.44 o 
   8   5   3       10.55       10.53      0.75 o 
   9   5   3        2.98        2.08      0.61 o 
  10   5   3        0.07       -0.49      0.57 o 
 -10   6   3        0.88        1.06      0.73 o 
  -9   6   3        1.79        1.66      0.55 o 
  -8   6   3        0.21        0.10      0.44 o 
  -7   6   3        0.05       -0.31      0.33 o 
  -6   6   3        1.20        1.28      0.34 o 
  -5   6   3       15.96       16.85      0.63 o 
  -4   6   3        4.51        3.99      0.94 o 
  -3   6   3        0.04       -0.22      0.30 o 
  -2   6   3      129.73      130.07      1.92 o 
  -1   6   3       64.42       61.57      1.29 o 
   0   6   3        7.48        7.97      0.55 o 
   1   6   3        7.74        8.04      0.68 o 
   2   6   3       11.31       11.39      1.15 o 
   3   6   3        3.81        4.87      0.64 o 
   4   6   3        1.76        2.73      0.64 o 
   5   6   3       16.53       17.96      2.30 o 
   6   6   3        8.20        7.31      0.50 o 
   7   6   3        3.04        4.23      0.72 o 
   8   6   3        1.86        0.89      0.45 o 
   9   6   3        1.21        0.61      0.56 o 
  10   6   3        0.24       -0.57      0.57 o 
  -9   7   3        3.10        2.92      1.44 o 
  -8   7   3        0.00       -0.12      0.65 o 
  -7   7   3        0.12       -0.75      0.75 o 
  -6   7   3        0.19       -0.40      0.93 o 
  -5   7   3        2.57        4.27      1.03 o 
  -4   7   3       16.42       15.97      1.42 o 
  -3   7   3        4.84        6.17      0.62 o 
  -2   7   3        0.64        0.55      0.43 o 
  -1   7   3        2.24        2.01      0.37 o 
   0   7   3       22.12       20.13      0.81 o 
   1   7   3       67.71       67.45      2.44 o 
   2   7   3        1.79        2.85      0.90 o 
   3   7   3        0.35        1.67      0.90 o 
   4   7   3        0.01       -0.76      0.81 o 
   5   7   3        1.37        0.78      0.94 o 
   6   7   3       42.63       47.97      2.25 o 
   7   7   3        0.32        0.45      1.00 o 
   8   7   3        0.00       -0.49      0.50 o 
   9   7   3        0.00       -0.54      0.54 o 
  -8   8   3        0.11       -0.41      0.67 o 
  -7   8   3        7.33        7.97      0.96 o 
  -6   8   3        6.54        7.65      0.89 o 
  -5   8   3        7.90        7.95      1.37 o 
  -4   8   3        1.91        1.48      0.94 o 
  -3   8   3        5.20        6.07      1.06 o 
  -2   8   3        4.35        6.47      0.66 o 
  -1   8   3        4.86        6.13      0.61 o 
   0   8   3        1.04        0.66      0.92 o 
   1   8   3        0.80        0.60      0.80 o 
   2   8   3        5.01        4.31      1.08 o 
   3   8   3        0.03       -0.79      0.79 o 
   4   8   3        0.02       -0.40      0.97 o 
   5   8   3        9.90       11.92      1.68 o 
   6   8   3        1.33        1.66      1.25 o 
   7   8   3        0.01       -0.90      0.90 o 
   8   8   3        0.38        0.11      1.39 o 
  -6   9   3        0.11       -0.65      0.65 o 
  -5   9   3        1.32        1.15      0.68 o 
  -4   9   3        2.34        0.05      0.94 o 
  -3   9   3        0.05       -0.75      0.75 o 
  -1   9   3        1.44        0.36      0.74 o 
   0   9   3        3.47        3.91      0.94 o 
   1   9   3        3.22        4.15      1.05 o 
   2   9   3        0.60        0.21      0.91 o 
   3   9   3        0.28        0.35      1.03 o 
   4   9   3        2.34        2.19      1.25 o 
   5   9   3        0.16       -0.36      1.03 o 
   6   9   3        0.17        0.52      0.60 o 
   1  10   3        0.07       -0.55      0.83 o 
   2  10   3        0.00       -0.08      0.95 o 
   3  10   3        0.39        0.36      1.03 o 
 -12   0   4        0.04       -0.42      0.82 o 
 -11   0   4        9.37        9.56      1.16 o 
 -10   0   4        0.05       -0.60      0.60 o 
  -9   0   4        3.20        5.27      0.81 o 
  -8   0   4        1.08        1.08      0.65 o 
  -7   0   4        0.52        1.50      0.52 o 
  -6   0   4       65.73       62.92      1.94 o 
  -5   0   4       10.69        9.60      0.60 o 
  -4   0   4        3.76        0.41      0.21 o 
  -3   0   4      692.46      754.17      6.10 o 
  -2   0   4     2141.72     2174.64     15.82 o 
  -1   0   4     1508.82     1554.82     19.72 o 
   0   0   4     2307.05     2415.48     23.08 o 
   1   0   4     9154.56     8990.76     85.56 o 
   2   0   4     1690.88     1830.40     19.66 o 
   3   0   4      395.76      400.65      3.42 o 
   4   0   4       17.61       19.31      0.53 o 
   5   0   4       58.97       52.42      0.95 o 
   6   0   4        0.50        0.65      0.55 o 
   7   0   4       28.64       29.36      0.89 o 
   8   0   4      125.03      120.13      3.53 o 
   9   0   4        1.22        1.31      0.95 o 
  10   0   4        0.87       -0.36      0.95 o 
  11   0   4        0.61        0.87      1.18 o 
  12   0   4        0.66        0.68      1.31 o 
 -12   1   4        0.86        0.68      0.55 o 
 -11   1   4        1.84        2.98      0.66 o 
 -10   1   4        1.77        1.11      0.61 o 
  -9   1   4        1.34        2.02      0.48 o 
  -8   1   4        4.44        4.08      0.49 o 
  -7   1   4        2.37        1.42      0.37 o 
  -6   1   4       34.99       29.70      0.81 o 
  -5   1   4        0.64        0.97      0.22 o 
  -4   1   4       72.85       81.92      0.84 o 
  -3   1   4      160.88      162.57      1.23 o 
  -2   1   4       12.89       14.96      0.31 o 
  -1   1   4       29.60       24.94      0.27 o 
   0   1   4     5170.64     5310.73     41.83 o 
   1   1   4     2195.31     2158.65     33.81 o 
   2   1   4      479.99      530.64      3.78 o 
   3   1   4       42.18       46.34      0.53 o 
   4   1   4       94.61       89.82      0.83 o 
   5   1   4        0.20        0.77      0.23 o 
   6   1   4        2.70        2.14      0.25 o 
   7   1   4       84.53       79.32      1.26 o 
   8   1   4        9.84        8.85      0.55 o 
   9   1   4        2.14        2.20      0.57 o 
  10   1   4        0.62        0.78      0.71 o 
  11   1   4        0.01        0.12      0.79 o 
  12   1   4        0.24        0.72      1.02 o 
 -12   2   4        0.24        0.30      0.54 o 
 -11   2   4        0.00        0.12      0.57 o 
 -10   2   4        3.03        3.75      0.63 o 
  -9   2   4        1.20        0.63      0.44 o 
  -8   2   4        0.43        0.70      0.39 o 
  -7   2   4        0.00       -0.23      0.28 o 
  -6   2   4        0.61        0.49      0.25 o 
  -5   2   4       94.15       93.30      1.01 o 
  -4   2   4       23.06       26.04      0.52 o 
  -3   2   4      303.63      336.56      2.19 o 
  -2   2   4      495.15      543.23      2.71 o 
  -1   2   4      196.31      222.06      1.39 o 
   0   2   4        0.36        0.09      0.10 o 
   1   2   4      303.04      334.21      5.32 o 
   2   2   4        1.81        1.92      0.31 o 
   3   2   4       37.60       44.06      0.64 o 
   4   2   4       64.66       74.17      1.45 o 
   5   2   4      187.31      193.85      3.43 o 
   6   2   4      123.60      109.03      1.36 o 
   7   2   4        3.35        2.70      0.44 o 
   8   2   4        0.66        0.16      0.35 o 
   9   2   4        2.42        3.63      0.51 o 
  10   2   4        0.38        0.58      0.57 o 
  11   2   4        1.74        0.89      0.83 o 
  12   2   4        0.08        0.24      0.88 o 
 -12   3   4        0.54        0.72      0.55 o 
 -11   3   4        2.42        3.89      0.79 o 
 -10   3   4        0.63       -0.02      0.51 o 
  -9   3   4        0.72        0.36      0.45 o 
  -8   3   4        0.25        0.14      0.44 o 
  -7   3   4        7.33        7.61      0.46 o 
  -6   3   4       75.34       68.91      1.04 o 
  -5   3   4      328.42      311.93      2.28 o 
  -4   3   4        2.86        1.81      0.23 o 
  -3   3   4      303.74      304.31      1.89 o 
  -2   3   4      155.73      166.64      1.11 o 
  -1   3   4      206.31      214.74      1.45 o 
   0   3   4        6.44        5.63      0.29 o 
   1   3   4        1.52        3.30      0.38 o 
   2   3   4        1.14        4.04      0.43 o 
   3   3   4       25.39       27.36      0.94 o 
   4   3   4       26.53       29.02      0.64 o 
   5   3   4       96.56       91.52      1.05 o 
   6   3   4       39.34       39.32      0.76 o 
   7   3   4       15.59       15.93      0.84 o 
   8   3   4       30.95       30.51      0.87 o 
   9   3   4        3.56        2.55      0.47 o 
  10   3   4        0.57        0.62      0.65 o 
  11   3   4        1.39        1.03      0.69 o 
 -11   4   4        2.27        2.45      0.79 o 
 -10   4   4        0.03       -0.68      0.68 o 
  -9   4   4        0.67        0.52      0.51 o 
  -8   4   4        0.01       -0.34      0.34 o 
  -7   4   4        3.03        2.89      0.38 o 
  -6   4   4        1.01        1.59      0.33 o 
  -5   4   4        1.10        0.02      0.26 o 
  -4   4   4        0.29        0.36      0.23 o 
  -3   4   4       16.90       14.82      0.34 o 
  -2   4   4      306.99      318.83      2.13 o 
  -1   4   4        0.69        0.46      0.15 o 
   0   4   4       94.54       92.70      1.20 o 
   1   4   4      112.25      119.19      1.19 o 
   2   4   4        3.41        1.77      0.40 o 
   3   4   4       27.68       30.11      1.07 o 
   4   4   4      163.04      144.01      2.57 o 
   5   4   4       41.73       44.18      1.49 o 
   6   4   4        0.23        0.46      0.43 o 
   7   4   4       32.84       30.82      0.74 o 
   8   4   4        1.34        1.51      0.39 o 
   9   4   4        3.80        2.53      0.60 o 
  10   4   4        0.00        0.07      0.55 o 
  11   4   4        0.29        0.14      0.92 o 
 -11   5   4        0.66        1.22      0.84 o 
 -10   5   4        0.02       -0.53      0.53 o 
  -9   5   4        0.04       -0.34      0.48 o 
  -8   5   4        0.00        0.26      0.36 o 
  -7   5   4        5.04        4.39      0.44 o 
  -6   5   4        5.94        6.62      0.53 o 
  -5   5   4        7.59        7.69      0.42 o 
  -4   5   4        1.81        1.44      0.34 o 
  -3   5   4        9.27        8.91      0.50 o 
  -2   5   4        2.09        0.95      0.24 o 
  -1   5   4        0.00        0.43      0.19 o 
   0   5   4       47.69       42.35      0.89 o 
   1   5   4        3.39        2.71      0.48 o 
   2   5   4        0.01        0.15      0.26 o 
   3   5   4       35.48       34.32      1.26 o 
   4   5   4       12.57       10.98      0.83 o 
   5   5   4        0.17        0.80      0.57 o 
   6   5   4        0.00        0.02      0.31 o 
   7   5   4       11.07       11.40      0.67 o 
   8   5   4        0.40        0.23      0.52 o 
   9   5   4        0.25       -0.48      0.48 o 
  10   5   4        0.02       -0.29      0.58 o 
 -10   6   4        0.20        0.96      0.78 o 
  -9   6   4        0.44       -0.47      0.47 o 
  -8   6   4        0.78        0.56      0.52 o 
  -7   6   4        0.59       -0.07      0.35 o 
  -6   6   4        0.36        0.13      0.55 o 
  -5   6   4        0.22        0.77      0.33 o 
  -4   6   4       10.27       10.10      0.75 o 
  -3   6   4       33.14       32.59      0.88 o 
  -2   6   4        1.25        1.21      0.28 o 
  -1   6   4        0.19        0.22      0.40 o 
   0   6   4       91.08       94.70      1.61 o 
   1   6   4      102.61       97.42      2.87 o 
   2   6   4       15.19       16.31      0.97 o 
   3   6   4        0.46        0.30      0.51 o 
   4   6   4       14.89       12.24      1.39 o 
   5   6   4        0.91        1.57      0.62 o 
   6   6   4        2.28        1.03      0.72 o 
   7   6   4       18.83       17.78      0.82 o 
   8   6   4        2.14        2.11      0.54 o 
   9   6   4        0.68        0.35      0.56 o 
  10   6   4        0.61        0.36      0.61 o 
  -9   7   4        0.57        1.32      1.35 o 
  -8   7   4        0.32       -0.45      1.05 o 
  -7   7   4        0.00        0.12      0.63 o 
  -6   7   4        2.40        1.36      1.56 o 
  -5   7   4        0.01       -0.06      0.38 o 
  -4   7   4        3.42        3.93      0.67 o 
  -3   7   4        3.30        4.11      1.40 o 
  -2   7   4        8.96        8.64      0.58 o 
  -1   7   4        7.50        7.26      0.46 o 
   0   7   4        0.12        0.06      0.65 o 
   1   7   4       18.62       20.59      1.60 o 
   2   7   4        0.72        1.23      0.81 o 
   3   7   4        3.39        4.54      1.07 o 
   4   7   4        1.20        0.71      0.93 o 
   5   7   4        0.43        0.78      0.72 o 
   6   7   4        2.92        4.04      0.94 o 
   7   7   4        1.97        2.36      0.55 o 
   8   7   4        0.06        0.04      0.49 o 
   9   7   4        0.14        0.21      0.55 o 
  -8   8   4        0.45       -1.12      1.12 o 
  -7   8   4        0.23        1.04      0.75 o 
  -6   8   4        0.04        0.62      0.67 o 
  -5   8   4        0.15        1.41      0.63 o 
  -4   8   4        4.03        4.48      1.15 o 
  -3   8   4        1.26        0.52      0.51 o 
  -2   8   4        0.00       -0.27      0.43 o 
  -1   8   4        1.31        2.16      0.78 o 
   0   8   4        0.63        0.46      0.43 o 
   1   8   4        1.14        2.07      0.90 o 
   2   8   4        5.29        7.59      1.26 o 
   3   8   4        1.79        1.20      0.94 o 
   4   8   4        0.44       -0.36      0.97 o 
   5   8   4        5.75        4.63      1.44 o 
   6   8   4        1.28        1.17      1.31 o 
   7   8   4        1.86        1.35      0.89 o 
  -6   9   4        4.15        4.02      1.22 o 
  -5   9   4        2.95        2.75      0.77 o 
  -4   9   4        1.10        0.35      0.99 o 
  -3   9   4        0.00        0.24      0.83 o 
  -1   9   4        0.33       -0.18      0.74 o 
   0   9   4        2.30        1.93      0.87 o 
   1   9   4        3.47        2.00      0.57 o 
   2   9   4        0.11       -0.54      0.91 o 
   3   9   4        1.89        0.98      1.10 o 
   4   9   4        0.71       -0.70      0.96 o 
   5   9   4        0.04       -0.07      1.11 o 
   6   9   4        0.00       -0.66      1.26 o 
   0  10   4        0.33        0.43      0.88 o 
   1  10   4        1.04        0.49      0.97 o 
   2  10   4        0.85        0.41      1.01 o 
   3  10   4        0.50        1.76      1.17 o 
 -12   1   5        0.46        0.17      0.53 o 
 -11   1   5        0.18        0.19      0.49 o 
 -10   1   5        0.80        0.44      0.52 o 
  -9   1   5        0.58        0.51      0.39 o 
  -8   1   5        0.00        0.03      0.32 o 
  -7   1   5        1.03       -0.20      0.32 o 
  -6   1   5       18.20       22.24      0.55 o 
  -5   1   5        2.26        3.81      0.27 o 
  -4   1   5      432.52      495.25      3.44 o 
  -3   1   5        0.70        0.19      0.13 o 
  -2   1   5      193.27      187.58      1.12 o 
  -1   1   5        3.24        3.77      0.22 o 
   0   1   5       20.95       26.54      1.23 o 
   1   1   5      415.70      462.14      3.85 o 
   2   1   5      290.69      293.96      2.28 o 
   3   1   5       64.04       71.41      0.75 o 
   4   1   5      144.35      155.57      1.21 o 
   5   1   5       45.34       49.82      0.66 o 
   6   1   5      108.10      112.83      1.26 o 
   7   1   5       43.96       41.66      0.92 o 
   8   1   5        6.81        6.38      0.51 o 
   9   1   5        8.08        7.18      0.79 o 
  10   1   5        0.02       -0.63      0.63 o 
  11   1   5        3.07        4.13      0.99 o 
  12   1   5        1.37        2.53      1.30 o 
 -12   2   5        0.48       -0.29      0.52 o 
 -11   2   5        4.83        6.25      0.66 o 
 -10   2   5       10.86       12.18      0.83 o 
  -9   2   5        0.17        0.83      0.45 o 
  -8   2   5        0.39       -0.06      0.38 o 
  -7   2   5       14.61       12.56      0.64 o 
  -6   2   5       23.25       24.17      0.65 o 
  -5   2   5       90.19       77.18      1.28 o 
  -4   2   5       30.75       43.45      0.74 o 
  -3   2   5      125.63      129.85      0.99 o 
  -2   2   5        3.77        9.69      0.23 o 
  -1   2   5       71.89       83.99      0.63 o 
   0   2   5       11.57        8.01      0.32 o 
   1   2   5      514.59      549.54      8.25 o 
   2   2   5        0.23        0.26      0.28 o 
   3   2   5        5.05        8.18      0.31 o 
   4   2   5        5.70        5.30      0.31 o 
   5   2   5       46.48       44.90      0.75 o 
   6   2   5       56.84       56.33      1.00 o 
   7   2   5        2.17        1.57      0.34 o 
   8   2   5       11.35        9.72      0.57 o 
   9   2   5        3.07        2.34      0.56 o 
  10   2   5        1.50        2.26      0.64 o 
  11   2   5        0.70        0.51      0.77 o 
 -12   3   5        0.06        0.44      0.56 o 
 -11   3   5        0.00       -0.26      0.48 o 
 -10   3   5        0.06       -0.15      0.51 o 
  -9   3   5        5.71        5.81      0.62 o 
  -8   3   5        1.64        1.46      0.45 o 
  -7   3   5        0.16        0.38      0.29 o 
  -6   3   5        4.41        4.74      0.41 o 
  -5   3   5       51.86       52.50      0.79 o 
  -4   3   5       83.78       80.70      0.81 o 
  -3   3   5        9.48       12.50      0.29 o 
  -2   3   5       26.15       27.82      0.37 o 
  -1   3   5        3.16        5.49      0.21 o 
   0   3   5       95.53      111.41      1.29 o 
   1   3   5       14.13       12.34      0.63 o 
   2   3   5       10.58       11.36      0.64 o 
   3   3   5       28.48       27.40      0.95 o 
   4   3   5        9.17       10.30      0.39 o 
   5   3   5       93.40       84.32      1.84 o 
   6   3   5       12.71       12.19      0.64 o 
   7   3   5        1.12        0.87      0.33 o 
   8   3   5        8.88        8.13      0.53 o 
   9   3   5        2.21        1.28      0.48 o 
  10   3   5        3.03        3.16      0.56 o 
  11   3   5        0.31       -0.06      0.63 o 
 -11   4   5        3.59        5.30      0.78 o 
 -10   4   5        4.35        5.19      0.60 o 
  -9   4   5        0.22       -0.67      0.67 o 
  -8   4   5        0.00        0.09      0.36 o 
  -7   4   5        0.64        1.04      0.35 o 
  -6   4   5       19.49       17.22      0.97 o 
  -5   4   5       37.22       35.13      0.92 o 
  -4   4   5       35.17       30.87      0.51 o 
  -3   4   5       45.14       43.20      0.54 o 
  -2   4   5       31.79       35.28      0.53 o 
  -1   4   5      222.84      252.70      1.74 o 
   0   4   5       89.64       96.84      1.24 o 
   1   4   5        0.01        0.14      0.34 o 
   2   4   5       10.56       14.13      1.64 o 
   3   4   5        1.70        1.42      0.48 o 
   4   4   5      145.19      129.61      2.45 o 
   5   4   5       40.22       35.15      1.57 o 
   6   4   5        1.07        0.80      0.31 o 
   7   4   5       29.06       28.34      0.91 o 
   8   4   5       16.66       17.98      1.28 o 
   9   4   5        1.03        0.31      0.65 o 
  10   4   5        0.01        0.34      0.57 o 
  11   4   5        0.69        0.13      0.88 o 
 -11   5   5        1.16        1.78      0.71 o 
 -10   5   5        0.04       -0.33      0.54 o 
  -9   5   5        0.00       -0.51      0.51 o 
  -8   5   5        1.48        1.57      0.56 o 
  -7   5   5        5.11        6.48      0.49 o 
  -6   5   5        3.24        3.66      0.39 o 
  -5   5   5        6.06        5.83      0.40 o 
  -4   5   5       87.71       80.69      1.18 o 
  -3   5   5      102.92       97.97      1.57 o 
  -2   5   5        4.41        4.50      0.34 o 
  -1   5   5       64.48       67.31      0.81 o 
   0   5   5        8.62        8.49      0.79 o 
   1   5   5       59.74       56.14      1.45 o 
   2   5   5      139.84      128.63      2.38 o 
   3   5   5       15.80       12.35      0.86 o 
   4   5   5        0.51        0.77      0.53 o 
   5   5   5        6.02        4.08      0.72 o 
   6   5   5        9.03        6.90      0.77 o 
   7   5   5        5.97        6.51      0.55 o 
   8   5   5       16.58       15.78      1.08 o 
   9   5   5        0.24        0.35      0.51 o 
  10   5   5        0.00       -0.59      0.59 o 
 -10   6   5        0.33        1.01      0.59 o 
  -9   6   5        0.06        0.42      0.56 o 
  -8   6   5        0.54       -0.34      0.39 o 
  -7   6   5        0.26        0.07      0.42 o 
  -6   6   5        0.85        0.63      0.38 o 
  -5   6   5        0.03       -0.22      0.31 o 
  -4   6   5        3.42        2.85      0.44 o 
  -3   6   5       20.52       21.33      1.13 o 
  -2   6   5        7.60        8.45      0.42 o 
  -1   6   5       25.01       26.24      0.67 o 
   0   6   5        0.62        1.28      0.32 o 
   1   6   5        2.53        2.09      0.73 o 
   2   6   5        6.36        4.91      1.23 o 
   3   6   5        0.44        0.59      0.54 o 
   4   6   5       10.44        9.10      0.89 o 
   5   6   5        7.71        9.05      0.96 o 
   6   6   5        0.15        0.81      1.28 o 
   7   6   5        9.00        9.86      0.85 o 
   8   6   5        2.58        3.35      0.65 o 
   9   6   5        0.72       -0.32      0.96 o 
  -9   7   5        0.08        0.15      1.27 o 
  -8   7   5        0.47       -0.34      1.13 o 
  -7   7   5        0.35        0.02      0.43 o 
  -6   7   5        0.01       -0.18      0.39 o 
  -5   7   5        6.55        8.12      0.54 o 
  -4   7   5       10.42       14.90      0.91 o 
  -3   7   5        0.16        0.33      0.45 o 
  -2   7   5        1.07        1.13      0.36 o 
  -1   7   5        6.68        7.63      0.46 o 
   0   7   5       11.23       11.61      0.91 o 
   1   7   5        2.69        3.47      0.93 o 
   2   7   5       10.74       10.91      1.31 o 
   3   7   5        7.58        7.79      1.23 o 
   4   7   5        0.31        1.11      0.69 o 
   5   7   5       38.94       42.75      1.82 o 
   6   7   5        0.73        0.60      1.88 o 
   7   7   5        1.79        2.35      0.51 o 
   8   7   5        0.75        0.41      0.51 o 
  -8   8   5        1.15        1.90      1.31 o 
  -7   8   5        0.57        0.82      0.72 o 
  -6   8   5        2.80        4.53      0.81 o 
  -5   8   5        3.52        3.58      0.69 o 
  -4   8   5        3.92        4.35      1.08 o 
  -3   8   5        9.03       11.58      0.84 o 
  -2   8   5        1.64        1.04      0.60 o 
  -1   8   5        0.39        0.16      0.44 o 
   0   8   5        0.11       -0.11      0.49 o 
   1   8   5        1.11        1.95      0.95 o 
   2   8   5        3.27        2.48      1.04 o 
   3   8   5        0.16        0.71      0.97 o 
   4   8   5       11.08       15.78      1.80 o 
   5   8   5        0.35        1.48      1.27 o 
   6   8   5        1.61        0.83      1.29 o 
   7   8   5        0.50        0.56      0.54 o 
  -6   9   5        0.37       -0.91      1.09 o 
  -5   9   5        0.20        0.08      0.65 o 
  -4   9   5        0.70        0.56      0.92 o 
  -3   9   5        8.18        9.06      1.17 o 
  -2   9   5        0.20       -0.71      0.71 o 
  -1   9   5        1.88        2.29      0.90 o 
   0   9   5        1.35        1.91      0.92 o 
   1   9   5        0.37        0.25      0.47 o 
   2   9   5        1.05        1.08      1.02 o 
   3   9   5        0.65        1.82      1.21 o 
   4   9   5        1.13        2.17      1.26 o 
   5   9   5        0.91        1.42      1.23 o 
   0  10   5        0.08        0.45      0.91 o 
   1  10   5        0.22        1.53      1.09 o 
   2  10   5        0.33        0.03      0.97 o 
   3  10   5        0.85        3.33      1.31 o 
 -12   0   6        4.01        7.88      2.58 o 
 -11   0   6        1.14        0.32      0.66 o 
 -10   0   6        1.37        0.69      0.82 o 
  -9   0   6        3.55        4.76      0.66 o 
  -8   0   6        0.00        0.55      0.49 o 
  -7   0   6      135.05      111.39      2.35 o 
  -6   0   6      104.59       97.20      2.26 o 
  -5   0   6        5.86        6.16      0.45 o 
  -4   0   6      102.15      108.02      1.48 o 
  -3   0   6     1406.96     1578.36     14.57 o 
  -2   0   6      848.35      872.88      7.01 o 
  -1   0   6       30.83       23.19      0.50 o 
   0   0   6      371.68      386.54      3.24 o 
   1   0   6     1236.13     1356.68     16.55 o 
   2   0   6      802.04      887.64      6.99 o 
   3   0   6      269.35      259.67      2.43 o 
   4   0   6      167.50      170.01      2.37 o 
   5   0   6       37.25       45.11      0.90 o 
   6   0   6       81.09       79.17      1.34 o 
   7   0   6      193.05      193.29      2.95 o 
   8   0   6       18.20       19.04      1.02 o 
   9   0   6        3.21        4.37      1.13 o 
  10   0   6        0.45       -0.94      0.94 o 
  11   0   6        0.03       -0.75      1.09 o 
  12   0   6        8.23        7.87      1.73 o 
 -12   1   6        0.08       -0.50      0.50 o 
 -11   1   6        3.79        2.78      0.60 o 
 -10   1   6        4.79        6.57      0.58 o 
  -9   1   6        2.04        2.29      0.41 o 
  -8   1   6        8.39        8.15      0.54 o 
  -7   1   6       48.46       46.19      1.42 o 
  -6   1   6       57.36       48.30      0.73 o 
  -5   1   6       92.84       83.58      0.89 o 
  -4   1   6       55.01       51.33      0.62 o 
  -3   1   6       28.17       30.98      0.44 o 
  -2   1   6      162.39      172.02      1.21 o 
  -1   1   6        8.00        9.08      0.21 o 
   0   1   6      362.07      384.94      2.19 o 
   1   1   6      853.82      917.04      6.29 o 
   2   1   6       41.59       39.87      0.60 o 
   3   1   6       10.17        9.25      0.27 o 
   4   1   6      179.57      187.59      1.40 o 
   5   1   6       12.75       12.75      0.38 o 
   6   1   6       44.64       38.93      0.73 o 
   7   1   6        7.41        6.88      0.50 o 
   8   1   6        0.16        0.60      0.39 o 
   9   1   6        1.90        1.28      0.79 o 
  10   1   6        0.28        0.85      0.73 o 
  11   1   6        1.98        1.82      0.89 o 
  12   1   6        0.47        0.42      0.96 o 
 -12   2   6        0.27        0.35      0.54 o 
 -11   2   6        0.00       -0.17      0.48 o 
 -10   2   6        0.06       -0.39      0.43 o 
  -9   2   6        0.52        0.54      0.45 o 
  -8   2   6        2.13        2.50      0.41 o 
  -7   2   6        1.92        1.90      0.37 o 
  -6   2   6        6.56        7.82      0.36 o 
  -5   2   6      178.69      193.49      1.50 o 
  -4   2   6        1.77        1.29      0.19 o 
  -3   2   6      134.33      153.41      1.25 o 
  -2   2   6      112.45      132.98      0.90 o 
  -1   2   6       44.28       46.88      0.46 o 
   0   2   6       14.47       18.09      0.62 o 
   1   2   6       84.83       87.73      1.06 o 
   2   2   6       20.56       26.61      0.49 o 
   3   2   6      182.93      192.38      2.03 o 
   4   2   6      373.05      361.98      2.98 o 
   5   2   6       85.28       80.59      1.03 o 
   6   2   6        1.03        0.86      0.29 o 
   7   2   6        0.24        0.73      0.38 o 
   8   2   6        0.03       -0.11      0.34 o 
   9   2   6        1.69        0.69      0.43 o 
  10   2   6        0.70        1.58      0.60 o 
  11   2   6        0.64        1.03      0.78 o 
 -11   3   6        0.37        0.24      0.52 o 
 -10   3   6        6.48        8.72      0.69 o 
  -9   3   6        2.71        3.27      0.50 o 
  -8   3   6        2.25        2.16      0.42 o 
  -7   3   6        1.46        1.23      0.30 o 
  -6   3   6       81.82       75.77      0.95 o 
  -5   3   6        0.46        1.22      0.25 o 
  -4   3   6      416.59      427.91      2.61 o 
  -3   3   6       17.78       19.92      0.36 o 
  -2   3   6        0.07        0.01      0.11 o 
  -1   3   6       29.78       36.79      0.49 o 
   0   3   6      377.40      389.56      3.52 o 
   1   3   6        6.48       12.94      0.69 o 
   2   3   6        0.10        0.30      0.31 o 
   3   3   6      112.24      116.69      4.02 o 
   4   3   6       25.64       22.65      1.27 o 
   5   3   6       12.37       10.48      0.51 o 
   6   3   6      121.53      114.95      1.36 o 
   7   3   6        1.33        1.09      0.55 o 
   8   3   6        0.60        1.31      0.39 o 
   9   3   6        2.38        2.76      0.48 o 
  10   3   6        0.00       -0.42      0.42 o 
  11   3   6        0.11        0.27      0.79 o 
 -11   4   6        0.04       -0.49      0.59 o 
 -10   4   6        0.60       -0.15      0.54 o 
  -9   4   6        2.34        3.00      0.50 o 
  -8   4   6        3.30        4.71      0.60 o 
  -7   4   6        9.15       10.88      0.50 o 
  -6   4   6       12.87       12.92      0.58 o 
  -5   4   6       14.46       13.29      0.44 o 
  -4   4   6      134.13      127.39      1.22 o 
  -3   4   6        1.16        0.27      0.17 o 
  -2   4   6       13.75       16.63      0.39 o 
  -1   4   6        1.97        1.52      0.18 o 
   0   4   6       61.18       66.92      0.98 o 
   1   4   6       47.03       56.38      1.39 o 
   2   4   6        7.12        5.12      0.56 o 
   3   4   6      155.48      152.71      2.64 o 
   4   4   6        6.22        6.02      0.70 o 
   5   4   6        4.17        5.63      0.79 o 
   6   4   6        7.22        5.63      0.41 o 
   7   4   6        7.68        7.97      0.71 o 
   8   4   6        0.01       -0.17      0.43 o 
   9   4   6        0.79        0.77      0.51 o 
  10   4   6        0.01        0.52      0.59 o 
  11   4   6        0.19        0.28      0.95 o 
 -10   5   6        0.91        0.79      0.59 o 
  -9   5   6        4.43        4.65      0.75 o 
  -8   5   6        0.03        0.49      0.48 o 
  -7   5   6        1.40        2.77      0.43 o 
  -6   5   6        0.54        0.23      0.31 o 
  -5   5   6        4.36        5.66      0.41 o 
  -4   5   6        3.99        5.33      0.42 o 
  -3   5   6        1.57        0.36      0.34 o 
  -2   5   6        0.05       -0.07      0.20 o 
  -1   5   6       50.82       53.46      1.48 o 
   0   5   6       28.23       28.85      0.76 o 
   1   5   6       31.25       30.10      1.16 o 
   2   5   6        3.33        3.47      0.60 o 
   3   5   6        0.04        0.19      0.79 o 
   4   5   6       14.51       12.88      0.92 o 
   5   5   6        3.93        4.12      0.73 o 
   6   5   6        7.93        7.57      0.91 o 
   7   5   6        1.71        1.53      0.44 o 
   8   5   6        0.27       -0.30      0.63 o 
   9   5   6        0.00        0.25      0.52 o 
  10   5   6        0.41        0.89      0.60 o 
 -10   6   6        0.31        0.44      0.60 o 
  -9   6   6        0.02       -0.05      0.58 o 
  -8   6   6        0.56        1.12      0.57 o 
  -7   6   6        0.28        0.92      0.44 o 
  -6   6   6       10.18       14.25      0.67 o 
  -5   6   6        4.54        5.51      0.48 o 
  -4   6   6       17.05       16.04      0.64 o 
  -3   6   6       11.83       11.46      0.62 o 
  -2   6   6        3.42        3.09      0.49 o 
  -1   6   6        8.80        7.48      0.40 o 
   0   6   6        9.13        6.84      0.98 o 
   1   6   6        0.00        0.36      0.48 o 
   2   6   6        7.57        6.69      0.75 o 
   3   6   6       21.01       22.16      1.17 o 
   4   6   6        2.09        1.84      0.92 o 
   5   6   6        1.35        0.98      0.67 o 
   6   6   6       31.58       37.54      1.72 o 
   7   6   6        5.15        4.90      0.54 o 
   8   6   6        0.08       -0.03      0.46 o 
   9   6   6        1.09        0.20      0.53 o 
  -9   7   6        0.04       -1.19      1.19 o 
  -8   7   6        0.95        0.44      0.59 o 
  -7   7   6        4.58        5.28      0.59 o 
  -6   7   6        3.70        4.28      0.53 o 
  -5   7   6        0.01        0.57      0.39 o 
  -4   7   6        3.88        3.01      0.50 o 
  -3   7   6        8.53        8.49      1.03 o 
  -2   7   6        8.91        9.18      0.53 o 
  -1   7   6        7.50        6.61      0.60 o 
   0   7   6       12.17       12.39      1.17 o 
   1   7   6        0.00       -0.71      0.71 o 
   2   7   6        0.04        0.13      0.80 o 
   3   7   6        0.01        0.67      0.63 o 
   4   7   6        0.55        0.79      0.70 o 
   5   7   6        0.05        1.33      0.80 o 
   6   7   6        0.19        0.99      0.85 o 
   7   7   6        0.27       -0.10      0.41 o 
   8   7   6        0.01        0.15      0.49 o 
  -7   8   6        0.13       -0.39      1.07 o 
  -6   8   6        0.85        0.04      0.69 o 
  -5   8   6        0.63        0.20      0.59 o 
  -4   8   6        1.02        0.91      0.57 o 
  -3   8   6        0.14        1.62      0.56 o 
  -2   8   6        1.50        2.49      0.86 o 
  -1   8   6        0.03       -0.08      0.43 o 
   0   8   6        0.41        0.06      0.47 o 
   1   8   6        1.01       -0.71      0.83 o 
   2   8   6        0.31       -0.72      0.89 o 
   3   8   6        2.18        2.94      1.16 o 
   4   8   6        2.61        1.78      1.20 o 
   5   8   6        0.46       -0.56      1.06 o 
   6   8   6        4.47        5.96      1.61 o 
   7   8   6        0.30        0.52      0.75 o 
  -6   9   6        0.70        0.43      1.20 o 
  -5   9   6        0.67        0.27      1.03 o 
  -4   9   6        0.03        0.13      0.89 o 
  -3   9   6        1.18        1.32      0.83 o 
  -2   9   6        2.49        1.42      0.90 o 
  -1   9   6        4.63        5.47      1.07 o 
   0   9   6        7.29        7.07      0.72 o 
   1   9   6        0.77        1.46      0.51 o 
   2   9   6        0.68        1.63      1.12 o 
   3   9   6        1.56        0.74      1.13 o 
   4   9   6        0.00       -1.05      1.05 o 
   5   9   6        0.03        0.11      1.15 o 
  -1  10   6        0.73        0.78      0.93 o 
   0  10   6        1.13       -0.93      0.93 o 
   1  10   6        1.40        2.06      1.08 o 
   2  10   6        0.37        0.27      1.07 o 
 -12   1   7        0.50        0.92      0.57 o 
 -11   1   7        1.71        1.16      0.53 o 
 -10   1   7        0.10        0.07      0.41 o 
  -9   1   7        0.42       -0.20      0.35 o 
  -8   1   7       10.39       11.26      0.54 o 
  -7   1   7        0.03        0.27      0.32 o 
  -6   1   7      120.28      103.54      1.26 o 
  -5   1   7       25.70       23.51      0.68 o 
  -4   1   7       45.04       56.81      0.72 o 
  -3   1   7        8.18        8.93      0.28 o 
  -2   1   7       28.36       34.47      0.44 o 
  -1   1   7      200.32      216.33      1.45 o 
   0   1   7      281.10      326.17      1.92 o 
   1   1   7      322.54      352.34      2.11 o 
   2   1   7      702.50      744.71      4.19 o 
   3   1   7      196.71      184.89      1.33 o 
   4   1   7        5.02        6.85      0.38 o 
   5   1   7       28.49       25.46      0.59 o 
   6   1   7       44.57       41.77      0.76 o 
   7   1   7       32.67       31.73      0.84 o 
   8   1   7       33.66       34.70      0.94 o 
   9   1   7        1.05        1.77      0.67 o 
  10   1   7        0.01       -0.04      0.67 o 
  11   1   7        0.22       -0.80      0.80 o 
 -12   2   7        0.02       -0.14      0.54 o 
 -11   2   7        0.55        1.37      0.55 o 
 -10   2   7        1.37        1.41      0.50 o 
  -9   2   7        3.08        4.64      0.52 o 
  -8   2   7        0.59        0.26      0.31 o 
  -7   2   7        4.42        5.83      0.41 o 
  -6   2   7       82.65       73.58      1.02 o 
  -5   2   7      170.50      167.03      2.60 o 
  -4   2   7       11.91       13.35      0.37 o 
  -3   2   7       96.29      100.80      0.82 o 
  -2   2   7       12.11       10.38      0.25 o 
  -1   2   7       52.91       50.15      0.51 o 
   0   2   7      407.41      480.86      4.20 o 
   1   2   7      864.02      927.07      7.59 o 
   2   2   7      269.13      282.62      2.31 o 
   3   2   7      196.33      199.76      1.83 o 
   4   2   7       17.17       22.52      0.42 o 
   5   2   7       37.76       36.57      0.68 o 
   6   2   7        0.07       -0.04      0.27 o 
   7   2   7        2.22        2.01      0.37 o 
   8   2   7       14.85       12.33      0.68 o 
   9   2   7        0.08       -0.25      0.48 o 
  10   2   7        0.25        0.51      0.70 o 
  11   2   7        0.00       -0.01      0.75 o 
 -11   3   7        0.58        0.25      0.53 o 
 -10   3   7        0.28        0.85      0.50 o 
  -9   3   7        0.69        0.45      0.41 o 
  -8   3   7        0.15       -0.31      0.42 o 
  -7   3   7        6.29        5.35      0.41 o 
  -6   3   7        1.50        2.12      0.29 o 
  -5   3   7       76.08       75.54      0.89 o 
  -4   3   7        3.88        2.22      0.24 o 
  -3   3   7        8.45        9.74      0.28 o 
  -2   3   7        7.89        7.30      0.22 o 
  -1   3   7        8.22        6.65      0.32 o 
   0   3   7        8.17        4.20      0.28 o 
   1   3   7       11.57       11.72      1.09 o 
   2   3   7        0.13        1.22      0.39 o 
   3   3   7       16.95       21.92      1.28 o 
   4   3   7       95.07       83.63      1.89 o 
   5   3   7       36.09       36.90      0.81 o 
   6   3   7        3.85        3.95      0.43 o 
   7   3   7        0.02       -0.19      0.39 o 
   8   3   7        0.14       -0.32      0.32 o 
   9   3   7        0.20        0.19      0.49 o 
  10   3   7        0.87        1.41      0.62 o 
  11   3   7        0.27        1.12      1.36 o 
 -11   4   7        0.00       -0.20      0.60 o 
 -10   4   7        0.03        0.52      0.56 o 
  -9   4   7        0.57        0.52      0.52 o 
  -8   4   7        0.11       -0.30      0.35 o 
  -7   4   7       19.86       17.88      0.60 o 
  -6   4   7        4.54        5.59      0.57 o 
  -5   4   7       25.16       24.73      0.57 o 
  -4   4   7       27.75       25.98      0.59 o 
  -3   4   7       67.82       69.51      0.78 o 
  -2   4   7       22.95       27.32      0.63 o 
  -1   4   7        1.41        2.73      0.40 o 
   0   4   7       34.41       33.74      0.67 o 
   1   4   7       65.64       60.05      2.48 o 
   2   4   7        2.64        2.74      0.51 o 
   3   4   7       92.30       91.53      2.00 o 
   4   4   7        0.36       -0.12      0.47 o 
   5   4   7        1.74        2.23      0.63 o 
   6   4   7        8.68        7.60      0.49 o 
   7   4   7        1.70        1.98      0.44 o 
   8   4   7        2.12        2.90      0.76 o 
   9   4   7        0.05       -0.48      0.48 o 
  10   4   7        0.23        0.65      0.59 o 
 -10   5   7        0.43        0.86      0.59 o 
  -9   5   7        0.04        0.08      0.55 o 
  -8   5   7        6.56        7.67      0.67 o 
  -7   5   7        0.34        0.49      0.39 o 
  -6   5   7        1.41        1.18      0.36 o 
  -5   5   7        0.01        0.08      0.32 o 
  -4   5   7        5.11        6.02      0.45 o 
  -3   5   7       68.67       65.57      1.26 o 
  -2   5   7       17.39       21.53      0.53 o 
  -1   5   7       48.92       49.25      0.74 o 
   0   5   7       59.23       51.98      1.17 o 
   1   5   7      190.19      178.99      3.18 o 
   2   5   7       11.79       10.77      0.83 o 
   3   5   7        8.53        9.66      2.38 o 
   4   5   7       23.76       20.37      1.14 o 
   5   5   7       23.15       23.90      1.33 o 
   6   5   7       16.04       18.24      2.65 o 
   7   5   7       27.94       27.80      1.08 o 
   8   5   7        2.47        3.32      0.73 o 
   9   5   7        0.11        0.25      0.71 o 
  10   5   7        0.12       -0.53      0.53 o 
 -10   6   7        0.25        0.62      0.70 o 
  -9   6   7        0.05       -0.59      0.59 o 
  -8   6   7        3.16        4.16      0.69 o 
  -7   6   7        2.63        2.85      0.61 o 
  -6   6   7        2.36        2.74      0.47 o 
  -5   6   7        4.32        4.17      0.46 o 
  -4   6   7        0.51        0.48      0.33 o 
  -3   6   7       10.87       12.67      1.42 o 
  -2   6   7       37.27       35.79      0.85 o 
  -1   6   7        8.23        8.51      0.58 o 
   0   6   7       29.41       27.16      0.95 o 
   1   6   7        3.15        3.53      0.65 o 
   2   6   7        2.33        3.62      0.65 o 
   3   6   7       19.20       17.26      1.60 o 
   4   6   7        0.02       -0.21      0.57 o 
   5   6   7        0.32        0.49      0.63 o 
   6   6   7        7.51       10.04      1.68 o 
   7   6   7        0.66        0.98      0.62 o 
   8   6   7        0.42        0.18      0.48 o 
   9   6   7        0.06       -0.26      0.53 o 
  -9   7   7        0.01       -0.16      0.60 o 
  -8   7   7        0.57        0.82      0.71 o 
  -7   7   7        1.54        2.44      0.63 o 
  -6   7   7        0.10        0.54      0.44 o 
  -5   7   7       22.60       25.06      0.87 o 
  -4   7   7        0.01       -0.15      0.35 o 
  -3   7   7        0.15        0.17      0.66 o 
  -2   7   7        7.46        8.19      0.52 o 
  -1   7   7        6.24        7.47      0.59 o 
   0   7   7        0.70        0.51      0.34 o 
   1   7   7        6.27        6.59      1.13 o 
   2   7   7       14.30       14.75      1.54 o 
   3   7   7        3.01        4.08      0.82 o 
   4   7   7       16.42       17.32      2.26 o 
   5   7   7       13.51       15.27      1.78 o 
   6   7   7        9.53       10.68      1.22 o 
   7   7   7        7.56        6.87      0.59 o 
   8   7   7        2.48        2.35      0.56 o 
  -7   8   7        0.01       -0.06      1.13 o 
  -6   8   7        7.78        8.58      1.42 o 
  -5   8   7        9.40        9.20      0.92 o 
  -4   8   7        3.09        4.19      0.59 o 
  -3   8   7        1.71        0.94      0.55 o 
  -2   8   7        0.81        0.05      0.83 o 
  -1   8   7        0.45        0.11      0.44 o 
   0   8   7        5.24        4.69      0.56 o 
   1   8   7       14.46       15.89      1.62 o 
   2   8   7        5.10        5.92      1.27 o 
   3   8   7       16.95       19.07      1.90 o 
   4   8   7        0.46       -0.27      1.09 o 
   5   8   7        3.44        3.89      1.42 o 
   6   8   7        0.71        0.66      1.32 o 
   7   8   7        0.00        0.41      1.29 o 
  -5   9   7        0.88       -0.61      1.00 o 
  -4   9   7        3.40        2.62      0.73 o 
  -3   9   7        0.15       -0.01      0.86 o 
  -2   9   7        0.29        1.24      0.95 o 
  -1   9   7        0.08       -0.80      0.82 o 
   0   9   7        0.07       -0.30      0.50 o 
   1   9   7        0.17        0.47      0.47 o 
   2   9   7        2.58        2.62      1.25 o 
   3   9   7        1.98        1.73      1.31 o 
   4   9   7        0.97        1.82      1.31 o 
   5   9   7        0.00       -1.10      1.10 o 
  -2  10   7        1.71        1.73      1.03 o 
  -1  10   7        0.17        0.27      0.99 o 
   0  10   7        0.05        1.12      1.04 o 
   1  10   7        1.67        0.12      1.08 o 
   2  10   7        0.43        0.46      0.56 o 
 -12   0   8        0.27        0.42      0.70 o 
 -11   0   8        3.87        3.72      0.79 o 
 -10   0   8        2.00        3.44      0.72 o 
  -9   0   8        7.43        7.39      0.75 o 
  -8   0   8        2.07        2.00      0.53 o 
  -7   0   8        3.49        4.44      0.57 o 
  -6   0   8        0.78        0.73      0.48 o 
  -5   0   8        9.64        9.57      0.55 o 
  -4   0   8      311.77      323.78      3.27 o 
  -3   0   8       58.02       54.81      0.99 o 
  -2   0   8       50.28       52.15      1.08 o 
  -1   0   8        0.88        1.25      0.22 o 
   0   0   8       35.67       39.29      0.94 o 
   1   0   8      569.01      662.18      4.16 o 
   2   0   8       37.24       39.59      0.70 o 
   3   0   8       12.77       11.64      0.45 o 
   4   0   8       13.89       17.34      0.57 o 
   5   0   8        6.29        7.16      0.45 o 
   6   0   8      114.85      101.73      1.57 o 
   7   0   8       38.16       33.39      1.57 o 
   8   0   8       50.38       49.99      2.31 o 
   9   0   8       18.80       19.69      1.73 o 
  10   0   8        3.49        3.63      1.22 o 
  11   0   8        5.49        7.39      1.57 o 
 -12   1   8        0.17       -0.32      0.53 o 
 -11   1   8        0.04        0.05      0.46 o 
 -10   1   8        1.58        1.78      0.47 o 
  -9   1   8        2.20        2.33      0.43 o 
  -8   1   8        1.59        1.48      0.36 o 
  -7   1   8       17.56       20.20      0.63 o 
  -6   1   8        4.07        3.39      0.37 o 
  -5   1   8       11.00       14.36      0.47 o 
  -4   1   8       37.19       40.95      0.78 o 
  -3   1   8       86.56       90.49      0.93 o 
  -2   1   8      377.17      384.23      2.48 o 
  -1   1   8       78.28       77.49      0.75 o 
   0   1   8       52.78       46.18      0.50 o 
   1   1   8     1081.34     1156.44      6.32 o 
   2   1   8      953.18      976.81      5.41 o 
   3   1   8       33.51       32.12      0.51 o 
   4   1   8        0.01        0.09      0.16 o 
   5   1   8       15.50       13.83      0.45 o 
   6   1   8       33.76       30.88      0.75 o 
   7   1   8        7.33        5.74      0.46 o 
   8   1   8        0.00       -0.10      0.41 o 
   9   1   8        0.06       -0.59      0.59 o 
  10   1   8        5.55        9.51      1.04 o 
  11   1   8        0.32        0.38      0.80 o 
 -12   2   8        0.29        0.15      0.56 o 
 -11   2   8        1.03        1.67      0.56 o 
 -10   2   8        0.18        0.67      0.47 o 
  -9   2   8        0.36        0.41      0.36 o 
  -8   2   8        0.17       -0.02      0.31 o 
  -7   2   8        6.73       10.00      0.49 o 
  -6   2   8       36.31       32.08      0.75 o 
  -5   2   8      117.44      110.77      1.10 o 
  -4   2   8        2.84        2.61      0.23 o 
  -3   2   8       47.97       51.48      0.57 o 
  -2   2   8      106.30      128.34      1.01 o 
  -1   2   8      322.46      339.61      2.02 o 
   0   2   8      116.30      116.25      0.94 o 
   1   2   8      175.55      180.59      1.94 o 
   2   2   8      270.03      284.64      2.38 o 
   3   2   8      225.15      228.55      2.20 o 
   4   2   8      244.12      233.60      2.03 o 
   5   2   8        6.10        4.96      0.38 o 
   6   2   8        1.15        0.93      0.29 o 
   7   2   8        8.46        9.43      0.73 o 
   8   2   8        7.48        8.28      0.56 o 
   9   2   8        0.00       -0.26      0.40 o 
  10   2   8        0.10       -0.50      0.65 o 
  11   2   8        0.64       -0.04      1.06 o 
 -11   3   8        2.00        2.88      0.60 o 
 -10   3   8        6.06        7.42      0.67 o 
  -9   3   8        0.62        0.68      0.42 o 
  -8   3   8        0.06       -0.22      0.47 o 
  -7   3   8        5.94        4.81      0.40 o 
  -6   3   8        2.93        2.10      0.32 o 
  -5   3   8      201.25      185.76      1.53 o 
  -4   3   8      101.99       90.03      0.93 o 
  -3   3   8        1.81        1.94      0.19 o 
  -2   3   8        0.46        0.90      0.18 o 
  -1   3   8        7.93        8.59      0.36 o 
   0   3   8        0.63       -0.09      0.18 o 
   1   3   8       62.57       67.14      1.49 o 
   2   3   8        3.48        5.81      0.86 o 
   3   3   8       41.66       38.63      1.24 o 
   4   3   8       12.39       13.06      0.89 o 
   5   3   8      166.04      159.03      1.96 o 
   6   3   8       27.65       27.59      0.65 o 
   7   3   8        6.18        6.98      0.44 o 
   8   3   8        8.18        8.25      1.18 o 
   9   3   8        4.48        4.37      0.64 o 
  10   3   8        0.75        1.44      0.62 o 
  11   3   8        0.04        0.26      1.30 o 
 -11   4   8        0.25        1.31      0.74 o 
 -10   4   8        0.02        0.08      0.57 o 
  -9   4   8        1.16        1.47      0.56 o 
  -8   4   8        8.44        9.23      0.70 o 
  -7   4   8        2.52        2.34      0.40 o 
  -6   4   8        0.48       -0.30      0.30 o 
  -5   4   8        1.86        2.01      0.32 o 
  -4   4   8        9.90       11.51      0.44 o 
  -3   4   8       24.40       22.42      0.64 o 
  -2   4   8        9.80       11.13      0.37 o 
  -1   4   8      100.64       97.68      1.08 o 
   0   4   8       66.26       59.29      0.87 o 
   1   4   8        0.00       -0.26      0.40 o 
   2   4   8      180.94      171.76      2.87 o 
   3   4   8       19.32       18.60      1.01 o 
   4   4   8       51.02       50.06      2.11 o 
   5   4   8       33.73       28.58      2.29 o 
   6   4   8        2.40        2.90      0.53 o 
   7   4   8        0.09        0.22      0.39 o 
   8   4   8       11.77       13.02      0.97 o 
   9   4   8        3.33        1.64      0.62 o 
  10   4   8        0.05       -0.36      0.54 o 
 -10   5   8        0.23       -0.49      0.56 o 
  -9   5   8        0.14       -0.27      0.53 o 
  -8   5   8        0.04        0.16      0.47 o 
  -7   5   8        5.43        5.49      0.58 o 
  -6   5   8        5.18        4.58      0.65 o 
  -5   5   8        1.11        0.32      0.35 o 
  -4   5   8       12.55       13.18      0.61 o 
  -3   5   8        6.99        7.77      0.42 o 
  -2   5   8       19.76       21.20      0.60 o 
  -1   5   8        3.65        4.77      0.41 o 
   0   5   8        3.00        3.57      0.46 o 
   1   5   8       36.02       34.62      1.28 o 
   2   5   8       13.30       10.79      0.85 o 
   3   5   8        5.37        3.75      0.65 o 
   4   5   8        3.18        3.35      0.70 o 
   5   5   8        0.42        1.01      0.60 o 
   6   5   8        0.00        0.77      1.12 o 
   7   5   8        0.80        0.15      0.38 o 
   8   5   8        0.07       -0.21      0.56 o 
   9   5   8        0.47        0.70      0.54 o 
  10   5   8        0.08       -0.55      0.63 o 
  -9   6   8        0.16       -0.21      0.61 o 
  -8   6   8        0.01       -0.16      0.55 o 
  -7   6   8        3.41        4.53      0.67 o 
  -6   6   8        2.60        2.03      0.56 o 
  -5   6   8        0.36       -0.24      0.47 o 
  -4   6   8        0.27        0.07      0.34 o 
  -3   6   8        3.32        3.03      0.46 o 
  -2   6   8        4.37        4.25      0.41 o 
  -1   6   8        0.00        0.09      0.29 o 
   0   6   8       14.19       13.36      0.74 o 
   1   6   8        7.68        7.61      1.96 o 
   2   6   8       42.58       40.76      1.52 o 
   3   6   8        0.00       -0.08      0.59 o 
   4   6   8        4.81        7.15      0.90 o 
   5   6   8       11.15       12.49      1.14 o 
   6   6   8        0.40       -0.64      0.64 o 
   7   6   8        1.91        1.55      0.44 o 
   8   6   8        8.13        7.51      1.11 o 
   9   6   8        2.64        2.42      0.61 o 
  -8   7   8        0.21       -0.16      0.59 o 
  -7   7   8        0.25       -0.45      0.54 o 
  -6   7   8        0.35        0.09      0.53 o 
  -5   7   8        0.23        0.67      0.51 o 
  -4   7   8        0.68        0.26      0.39 o 
  -3   7   8        2.67        2.94      0.59 o 
  -2   7   8        0.56        0.60      0.40 o 
  -1   7   8       10.69        9.78      0.78 o 
   0   7   8        0.23        0.24      0.32 o 
   1   7   8        6.73        6.90      1.22 o 
   2   7   8       12.41       12.64      1.07 o 
   3   7   8        0.35       -0.03      0.76 o 
   4   7   8        0.02       -0.43      0.72 o 
   5   7   8        1.62        1.17      0.86 o 
   6   7   8        5.80        8.41      4.03 o 
   7   7   8        0.85        0.21      0.73 o 
   8   7   8        0.55        0.24      0.50 o 
  -7   8   8        0.05        0.28      1.37 o 
  -6   8   8        1.14        1.69      0.76 o 
  -5   8   8        0.08        0.98      0.67 o 
  -4   8   8        2.12        2.47      0.75 o 
  -3   8   8        0.14       -0.17      0.83 o 
  -2   8   8        0.15        1.35      0.87 o 
  -1   8   8        1.18       -0.08      0.46 o 
   0   8   8        0.70        0.73      0.44 o 
   1   8   8        0.11       -0.32      0.87 o 
   2   8   8        4.68        6.49      1.33 o 
   3   8   8        0.01       -0.93      0.93 o 
   4   8   8        1.77        1.99      1.24 o 
   5   8   8        0.67        0.65      1.21 o 
   6   8   8        0.19        0.43      1.29 o 
   7   8   8        0.21        0.23      0.62 o 
  -5   9   8        1.05        2.17      1.12 o 
  -4   9   8        4.34        5.60      1.16 o 
  -3   9   8        0.63        1.24      1.00 o 
  -2   9   8        1.86        1.67      0.97 o 
  -1   9   8        3.01        2.74      1.09 o 
   0   9   8        0.01        0.15      0.51 o 
   1   9   8        0.53        0.60      0.56 o 
   2   9   8        5.67        5.39      1.37 o 
   3   9   8        0.16        0.46      1.13 o 
   4   9   8        0.02       -0.24      1.16 o 
   5   9   8        0.00       -1.06      1.06 o 
  -1  10   8        0.20        0.31      1.02 o 
   0  10   8        0.31        1.93      1.15 o 
   1  10   8        0.45       -0.27      1.01 o 
 -12   1   9        0.23        0.73      0.55 o 
 -11   1   9        0.19       -0.44      0.44 o 
 -10   1   9        8.59        8.18      0.62 o 
  -9   1   9        0.03        0.24      0.38 o 
  -8   1   9        4.61        5.63      0.46 o 
  -7   1   9       12.04        9.26      0.49 o 
  -6   1   9       20.77       16.37      0.64 o 
  -5   1   9       51.61       61.23      0.88 o 
  -4   1   9        0.03        0.31      0.20 o 
  -3   1   9      275.19      292.72      2.10 o 
  -2   1   9       34.73       32.82      0.47 o 
  -1   1   9        0.00       -0.02      0.13 o 
   0   1   9       62.19       67.57      0.81 o 
   1   1   9      222.48      227.14      1.73 o 
   2   1   9      125.33      129.32      0.93 o 
   3   1   9       34.74       39.31      0.59 o 
   4   1   9        9.77       10.54      0.34 o 
   5   1   9       42.42       40.97      0.71 o 
   6   1   9        2.96        2.90      0.36 o 
   7   1   9       12.84       13.32      0.79 o 
   8   1   9        4.37        4.30      0.92 o 
   9   1   9        9.57       11.42      1.02 o 
  10   1   9        0.21        0.05      0.93 o 
  11   1   9        0.00       -0.47      0.75 o 
 -11   2   9        1.34        0.86      0.53 o 
 -10   2   9        3.64        5.26      0.61 o 
  -9   2   9        4.11        5.62      0.51 o 
  -8   2   9        1.29        1.26      0.37 o 
  -7   2   9       11.31       10.66      0.64 o 
  -6   2   9        9.10        9.29      0.45 o 
  -5   2   9        0.01        0.06      0.24 o 
  -4   2   9       83.01       87.52      1.02 o 
  -3   2   9       26.14       28.28      0.44 o 
  -2   2   9       11.77        6.90      0.28 o 
  -1   2   9       24.12       32.58      0.52 o 
   0   2   9       73.99       81.65      0.67 o 
   1   2   9       37.77       39.61      1.01 o 
   2   2   9        3.85        3.90      0.77 o 
   3   2   9        0.60        0.29      0.23 o 
   4   2   9        5.59        8.55      0.76 o 
   5   2   9       45.94       44.97      0.79 o 
   6   2   9       56.37       54.71      1.04 o 
   7   2   9        7.25        7.72      0.59 o 
   8   2   9        0.18        0.19      0.37 o 
   9   2   9        0.74        1.22      0.45 o 
  10   2   9        0.08        0.37      0.70 o 
  11   2   9        0.38        0.45      1.05 o 
 -11   3   9        0.04        0.09      0.52 o 
 -10   3   9        0.04       -0.04      0.47 o 
  -9   3   9        0.16        0.26      0.42 o 
  -8   3   9        0.35        0.24      0.34 o 
  -7   3   9        8.88        9.84      0.63 o 
  -6   3   9       54.21       50.52      0.88 o 
  -5   3   9        0.93        1.16      0.29 o 
  -4   3   9       13.86       13.04      0.40 o 
  -3   3   9       12.19       11.54      0.42 o 
  -2   3   9       12.16       12.99      0.35 o 
  -1   3   9        1.76        3.34      0.22 o 
   0   3   9       57.84       57.43      0.88 o 
   1   3   9       59.01       63.18      1.22 o 
   2   3   9       73.44       77.21      1.72 o 
   3   3   9       37.39       35.53      1.23 o 
   4   3   9      112.05      103.32      2.21 o 
   5   3   9        1.04        0.77      0.26 o 
   6   3   9        0.85        0.33      0.33 o 
   7   3   9        0.61        0.12      0.31 o 
   8   3   9        0.98        0.83      0.48 o 
   9   3   9        0.01        0.03      0.52 o 
  10   3   9        0.24       -0.54      0.54 o 
  11   3   9        0.08       -0.96      1.27 o 
 -11   4   9        0.55        0.32      0.64 o 
 -10   4   9        3.11        3.14      0.68 o 
  -9   4   9        5.24        6.00      0.70 o 
  -8   4   9        0.44        0.42      0.48 o 
  -7   4   9        0.55       -0.24      0.49 o 
  -6   4   9        0.06       -0.01      0.36 o 
  -5   4   9        7.18        7.84      0.49 o 
  -4   4   9      106.48       98.80      1.59 o 
  -3   4   9      101.55       93.52      1.18 o 
  -2   4   9       21.40       18.12      0.70 o 
  -1   4   9        0.04        0.12      0.19 o 
   0   4   9       53.66       54.94      1.15 o 
   1   4   9        9.05        9.76      0.77 o 
   2   4   9      105.06       96.50      2.09 o 
   3   4   9        0.53       -0.17      0.46 o 
   4   4   9       19.04       17.40      2.31 o 
   5   4   9        0.18       -0.02      0.55 o 
   6   4   9       24.10       19.83      0.68 o 
   7   4   9        4.80        4.20      0.87 o 
   8   4   9        3.27        4.62      0.77 o 
   9   4   9        4.01        2.65      1.11 o 
  10   4   9        0.27        0.31      0.61 o 
 -10   5   9        1.14        1.90      0.71 o 
  -9   5   9        3.11        2.79      0.65 o 
  -8   5   9        2.26        1.98      0.56 o 
  -7   5   9        0.16       -0.05      0.51 o 
  -6   5   9        0.51        1.15      0.49 o 
  -5   5   9        2.11        2.50      0.42 o 
  -4   5   9       11.09        8.52      0.52 o 
  -3   5   9        2.11        0.99      0.30 o 
  -2   5   9        1.70        0.97      0.30 o 
  -1   5   9        2.53        3.59      0.35 o 
   0   5   9        0.03       -0.34      0.34 o 
   1   5   9       65.40       62.65      1.71 o 
   2   5   9        0.14        0.14      0.51 o 
   3   5   9       20.74       20.45      1.16 o 
   4   5   9        8.71       11.13      1.00 o 
   5   5   9       11.44       12.89      1.87 o 
   6   5   9        4.27        3.01      0.83 o 
   7   5   9        0.38       -0.21      0.47 o 
   8   5   9        3.04        3.33      0.68 o 
   9   5   9        3.78        3.80      0.77 o 
  -9   6   9        0.54       -0.28      0.64 o 
  -8   6   9        4.82        5.17      0.75 o 
  -7   6   9        0.00        0.45      0.56 o 
  -6   6   9        1.64        1.50      0.72 o 
  -5   6   9        4.59        6.18      0.64 o 
  -4   6   9        6.25        6.71      0.50 o 
  -3   6   9       20.48       19.18      0.71 o 
  -2   6   9        5.32        5.32      0.52 o 
  -1   6   9       42.65       42.85      1.21 o 
   0   6   9        0.67        0.58      0.43 o 
   1   6   9        4.70        2.61      0.68 o 
   2   6   9       29.83       24.82      1.29 o 
   3   6   9        0.71        1.46      0.67 o 
   4   6   9        0.86        1.00      0.73 o 
   5   6   9        4.77        5.35      0.97 o 
   6   6   9        0.21       -0.06      0.76 o 
   7   6   9        3.47        2.07      0.57 o 
   8   6   9        0.03        0.13      0.46 o 
   9   6   9        0.92        1.32      0.68 o 
  -8   7   9        0.48        1.66      0.66 o 
  -7   7   9        0.04       -0.02      0.58 o 
  -6   7   9       13.52       16.43      1.10 o 
  -5   7   9        0.06        0.71      0.52 o 
  -4   7   9        0.07       -0.23      0.42 o 
  -3   7   9        3.15        3.45      0.82 o 
  -2   7   9        2.47        2.60      0.41 o 
  -1   7   9        2.93        2.28      0.47 o 
   0   7   9        1.02        1.02      0.35 o 
   1   7   9        3.95        3.75      1.10 o 
   2   7   9        0.17        0.09      1.24 o 
   3   7   9       29.19       34.13      1.64 o 
   4   7   9        7.73        5.02      0.99 o 
   5   7   9        3.09        1.68      0.87 o 
   6   7   9        5.01        5.34      1.12 o 
   7   7   9        2.74        3.16      0.60 o 
   8   7   9        0.08       -0.44      0.44 o 
  -7   8   9        2.09        1.77      0.80 o 
  -6   8   9        1.41        2.25      0.78 o 
  -5   8   9        1.48        2.83      0.82 o 
  -4   8   9        0.13        0.63      0.60 o 
  -3   8   9        0.19       -0.42      0.85 o 
  -2   8   9        4.23        4.96      1.16 o 
  -1   8   9        4.88        5.32      0.79 o 
   0   8   9        4.98        5.63      0.58 o 
   1   8   9        1.67        1.58      0.39 o 
   2   8   9        3.08        2.70      1.19 o 
   3   8   9        4.26        4.47      1.40 o 
   4   8   9        2.27        2.31      1.29 o 
   5   8   9        2.70        2.35      1.41 o 
   6   8   9        0.54       -0.82      0.82 o 
  -5   9   9        1.34        1.90      0.78 o 
  -4   9   9        0.06        0.10      1.00 o 
  -3   9   9        0.26        0.21      0.95 o 
  -2   9   9        0.44        1.23      1.05 o 
  -1   9   9        0.75       -0.39      0.97 o 
   0   9   9        0.02        0.35      0.83 o 
   1   9   9        6.07        5.68      0.62 o 
   2   9   9        0.31        0.93      1.05 o 
   3   9   9        0.03        0.15      1.12 o 
   4   9   9        1.53       -0.66      1.21 o 
 -12   0  10        0.39        0.61      0.98 o 
 -11   0  10        0.13       -0.09      0.66 o 
 -10   0  10        0.36        0.43      0.63 o 
  -9   0  10       27.36       26.56      1.18 o 
  -8   0  10       10.51        9.65      0.74 o 
  -7   0  10       27.02       25.27      1.33 o 
  -6   0  10      135.41      121.94      1.96 o 
  -5   0  10      145.46      130.08      1.94 o 
  -4   0  10      259.67      254.24      3.81 o 
  -3   0  10       66.55       65.97      1.18 o 
  -2   0  10       61.75       59.93      1.05 o 
  -1   0  10       21.37       18.86      0.75 o 
   0   0  10      309.27      276.45      2.66 o 
   1   0  10      376.72      371.40      2.87 o 
   2   0  10       14.70       15.09      0.52 o 
   3   0  10       36.30       35.57      0.77 o 
   4   0  10       55.89       65.09      1.12 o 
   5   0  10       18.47       14.97      0.76 o 
   6   0  10       37.60       34.87      1.50 o 
   7   0  10       55.88       58.55      1.85 o 
   8   0  10       42.61       44.09      2.21 o 
   9   0  10        3.63        4.37      1.14 o 
  10   0  10        5.68        6.26      1.41 o 
  11   0  10        3.42        3.92      1.39 o 
 -12   1  10        0.19        0.10      0.56 o 
 -11   1  10        0.00       -0.38      0.46 o 
 -10   1  10        2.14        1.96      0.54 o 
  -9   1  10        6.30        8.85      0.58 o 
  -8   1  10        1.00        0.64      0.35 o 
  -7   1  10        2.34        1.28      0.34 o 
  -6   1  10        5.19        4.48      0.37 o 
  -5   1  10       65.67       63.78      0.93 o 
  -4   1  10        8.38        8.16      0.37 o 
  -3   1  10       85.79       91.16      1.08 o 
  -2   1  10        7.79        8.85      0.29 o 
  -1   1  10       44.48       49.38      0.69 o 
   0   1  10      153.52      155.99      1.67 o 
   1   1  10      455.56      480.27      2.73 o 
   2   1  10        3.25        4.92      0.23 o 
   3   1  10       65.58       69.04      0.76 o 
   4   1  10      202.64      196.12      2.50 o 
   5   1  10       12.02       14.82      0.48 o 
   6   1  10        6.19        6.94      0.45 o 
   7   1  10        4.74        3.90      0.51 o 
   8   1  10        0.76        0.32      0.45 o 
   9   1  10        1.04        2.59      0.78 o 
  10   1  10        1.02        1.48      0.76 o 
  11   1  10        1.82        2.11      0.90 o 
 -11   2  10        0.17       -0.15      0.57 o 
 -10   2  10        0.35        0.32      0.44 o 
  -9   2  10        0.16        0.13      0.39 o 
  -8   2  10        1.21        2.00      0.37 o 
  -7   2  10       27.00       25.27      0.86 o 
  -6   2  10       20.40       19.04      0.60 o 
  -5   2  10        0.78        0.72      0.32 o 
  -4   2  10        5.09        4.31      0.32 o 
  -3   2  10        0.02        0.23      0.17 o 
  -2   2  10        0.10        0.80      0.17 o 
  -1   2  10       38.30       40.40      0.91 o 
   0   2  10        0.11        0.44      0.15 o 
   1   2  10       79.79       84.84      0.78 o 
   2   2  10      187.72      178.42      1.61 o 
   3   2  10      140.22      134.87      1.06 o 
   4   2  10        5.92        4.11      0.32 o 
   5   2  10        1.31        1.17      0.28 o 
   6   2  10        0.57        0.09      0.29 o 
   7   2  10        1.67        1.94      0.38 o 
   8   2  10        1.77        2.38      0.55 o 
   9   2  10        0.21       -0.13      0.44 o 
  10   2  10        0.02       -0.29      0.68 o 
  11   2  10        0.01        1.14      1.32 o 
 -11   3  10        0.68        0.72      0.54 o 
 -10   3  10        0.01        0.61      0.49 o 
  -9   3  10        0.92        0.99      0.47 o 
  -8   3  10        0.95        0.57      0.44 o 
  -7   3  10       21.78       22.24      0.74 o 
  -6   3  10       40.93       41.12      0.82 o 
  -5   3  10        2.80        3.07      0.32 o 
  -4   3  10        8.29        8.80      0.39 o 
  -3   3  10      194.17      183.20      1.56 o 
  -2   3  10       57.36       49.90      0.69 o 
  -1   3  10        4.45        3.39      0.27 o 
   0   3  10       36.81       39.04      0.55 o 
   1   3  10      177.59      177.03      2.01 o 
   2   3  10      196.88      200.21      5.66 o 
   3   3  10       11.65       11.99      0.87 o 
   4   3  10       51.48       51.60      2.72 o 
   5   3  10        0.54        0.54      0.28 o 
   6   3  10        0.28        0.18      0.33 o 
   7   3  10        8.21        7.20      0.60 o 
   8   3  10        0.00        0.57      0.50 o 
   9   3  10        0.89        1.53      0.56 o 
  10   3  10        0.33        0.42      0.70 o 
 -11   4  10        0.35        0.71      0.67 o 
 -10   4  10        1.50        2.20      0.64 o 
  -9   4  10        0.61        0.54      0.54 o 
  -8   4  10        2.27        3.40      0.65 o 
  -7   4  10        1.47        1.75      0.48 o 
  -6   4  10        0.47        0.15      0.34 o 
  -5   4  10       31.32       31.03      1.80 o 
  -4   4  10        3.27        4.42      0.53 o 
  -3   4  10        5.12        3.78      0.40 o 
  -2   4  10        0.32        0.17      0.22 o 
  -1   4  10       31.11       29.24      0.60 o 
   0   4  10        0.83        0.68      0.24 o 
   1   4  10      156.59      152.72      2.74 o 
   2   4  10        2.63        2.86      0.61 o 
   3   4  10       11.73       13.66      0.94 o 
   4   4  10       24.85       22.57      1.22 o 
   5   4  10        0.44        0.85      0.62 o 
   6   4  10        7.31        7.21      1.17 o 
   7   4  10        0.19       -0.31      0.38 o 
   8   4  10        0.00        0.19      0.64 o 
   9   4  10        0.72        0.98      0.87 o 
  10   4  10        0.66        1.04      0.64 o 
 -10   5  10        0.64       -0.23      0.62 o 
  -9   5  10        1.85        2.61      0.64 o 
  -8   5  10        1.90        2.63      0.67 o 
  -7   5  10        1.21        1.53      0.57 o 
  -6   5  10        0.00       -0.32      0.57 o 
  -5   5  10        4.86        4.16      0.75 o 
  -4   5  10       18.41       19.62      0.86 o 
  -3   5  10        0.23       -0.30      0.30 o 
  -2   5  10        0.02        0.04      0.25 o 
  -1   5  10        0.02       -0.02      0.22 o 
   0   5  10       40.69       41.71      1.63 o 
   1   5  10       15.95       17.24      1.06 o 
   2   5  10        1.31        1.47      0.83 o 
   3   5  10        0.09       -0.50      0.50 o 
   4   5  10        4.56        4.97      0.82 o 
   5   5  10        3.48        2.94      0.98 o 
   6   5  10        1.27        1.22      0.80 o 
   7   5  10        1.36        0.91      0.47 o 
   8   5  10        0.00        0.20      0.49 o 
   9   5  10        0.77        1.65      0.62 o 
  -9   6  10        0.75        1.39      0.72 o 
  -8   6  10        0.64        0.59      0.64 o 
  -7   6  10        6.72        7.62      0.80 o 
  -6   6  10        2.30        3.16      0.64 o 
  -5   6  10       12.33       12.76      0.81 o 
  -4   6  10        0.55        0.17      0.43 o 
  -3   6  10        1.68        1.39      0.44 o 
  -2   6  10        2.87        2.34      0.38 o 
  -1   6  10        7.21        5.94      0.62 o 
   0   6  10        0.33        0.35      0.40 o 
   1   6  10        2.51        1.40      0.92 o 
   2   6  10        2.44        2.47      0.71 o 
   3   6  10        0.37        0.37      0.64 o 
   4   6  10       15.85       15.60      1.20 o 
   5   6  10        0.20       -0.64      0.64 o 
   6   6  10        1.40        2.58      0.91 o 
   7   6  10        8.79        8.87      0.62 o 
   8   6  10        5.73        6.07      1.32 o 
  -8   7  10        0.22        0.28      0.76 o 
  -7   7  10        3.02        3.24      0.71 o 
  -6   7  10        1.07        1.89      0.63 o 
  -5   7  10        3.61        4.77      0.67 o 
  -4   7  10        0.24       -0.38      0.45 o 
  -3   7  10        4.66        5.06      0.68 o 
  -2   7  10       14.93       13.28      0.85 o 
  -1   7  10        0.54        0.49      0.42 o 
   0   7  10        0.05       -0.20      0.83 o 
   1   7  10        6.34        8.00      1.34 o 
   2   7  10        0.41       -0.60      0.68 o 
   3   7  10        0.22       -0.05      0.69 o 
   4   7  10        0.01       -0.69      0.73 o 
   5   7  10        1.77        1.75      0.91 o 
   6   7  10        0.09       -0.54      0.81 o 
   7   7  10        0.05        1.43      0.96 o 
  -7   8  10        0.66        1.70      0.83 o 
  -6   8  10        0.08        0.35      0.74 o 
  -5   8  10        1.41        2.21      0.83 o 
  -4   8  10        0.14        0.11      0.60 o 
  -3   8  10        0.00        0.26      0.94 o 
  -2   8  10        3.55        2.91      1.11 o 
  -1   8  10        4.15        4.05      0.61 o 
   0   8  10        4.39        4.59      1.52 o 
   1   8  10        0.22        0.19      0.63 o 
   2   8  10        0.81        1.30      1.12 o 
   3   8  10        0.97        1.24      1.15 o 
   4   8  10        0.46        1.23      1.30 o 
   5   8  10        0.49        0.65      0.90 o 
   6   8  10        1.14        0.44      0.96 o 
  -5   9  10        1.52        1.42      1.14 o 
  -4   9  10        0.37        0.48      1.05 o 
  -3   9  10        0.56       -0.83      0.83 o 
  -2   9  10        0.79        1.69      1.11 o 
  -1   9  10        0.78        0.68      1.09 o 
   0   9  10        3.22        2.65      0.93 o 
   1   9  10        8.39        7.24      1.60 o 
   2   9  10        0.76        0.70      0.40 o 
   3   9  10        0.00        0.28      1.16 o 
   4   9  10        0.01       -1.17      1.17 o 
 -11   1  11        2.77        2.08      0.52 o 
 -10   1  11        0.23        0.23      0.46 o 
  -9   1  11        0.64        0.55      0.41 o 
  -8   1  11        2.30        2.56      0.40 o 
  -7   1  11        7.96        8.45      0.49 o 
  -6   1  11        2.63        1.63      0.32 o 
  -5   1  11      122.19      110.63      1.34 o 
  -4   1  11       24.00       18.56      0.70 o 
  -3   1  11        1.66        0.91      0.22 o 
  -2   1  11        1.71        2.22      0.21 o 
  -1   1  11       88.44       95.85      1.05 o 
   0   1  11        0.24        0.27      0.18 o 
   1   1  11       67.27       64.51      0.66 o 
   2   1  11        0.55        0.77      0.16 o 
   3   1  11       10.66       10.25      0.32 o 
   4   1  11       65.55       60.02      0.85 o 
   5   1  11        3.58        4.93      0.34 o 
   6   1  11        0.10       -0.29      0.30 o 
   7   1  11        9.52        9.86      0.64 o 
   8   1  11       39.07       40.76      1.20 o 
   9   1  11        3.74        2.24      0.77 o 
  10   1  11        3.15        2.14      1.19 o 
  11   1  11        0.93        1.13      0.84 o 
 -11   2  11        0.03        0.00      0.51 o 
 -10   2  11        1.15        0.92      0.47 o 
  -9   2  11        0.01        0.25      0.38 o 
  -8   2  11        7.83        8.05      0.52 o 
  -7   2  11        0.33        0.95      0.34 o 
  -6   2  11        1.25        1.27      0.31 o 
  -5   2  11        2.76        3.40      0.33 o 
  -4   2  11       33.40       30.26      0.63 o 
  -3   2  11        9.54       10.36      0.52 o 
  -2   2  11       84.88       96.63      1.01 o 
  -1   2  11        0.01        0.30      0.21 o 
   0   2  11        0.51        0.59      0.23 o 
   1   2  11      136.41      151.57      1.20 o 
   2   2  11      446.41      468.83      3.14 o 
   3   2  11       73.05       69.81      0.77 o 
   4   2  11        0.69        0.52      0.20 o 
   5   2  11        4.74        4.36      0.36 o 
   6   2  11       11.54       12.12      0.54 o 
   7   2  11        0.72        1.44      0.38 o 
   8   2  11        2.20        3.32      0.54 o 
   9   2  11        0.57        0.33      0.50 o 
  10   2  11        0.06        0.90      0.76 o 
 -11   3  11        0.20        0.83      0.65 o 
 -10   3  11        0.13        0.20      0.74 o 
  -9   3  11        1.26        0.70      0.48 o 
  -8   3  11        2.93        2.10      0.41 o 
  -7   3  11        9.55        9.31      0.52 o 
  -6   3  11        6.66        5.20      0.41 o 
  -5   3  11        2.25        1.37      0.29 o 
  -4   3  11        0.06        0.19      0.23 o 
  -3   3  11        1.59        2.21      0.27 o 
  -2   3  11        5.21        3.91      0.32 o 
  -1   3  11        0.72        0.89      0.23 o 
   0   3  11        0.37       -0.08      0.23 o 
   1   3  11       34.95       36.29      1.17 o 
   2   3  11        4.26        2.85      0.43 o 
   3   3  11      127.82      129.15      2.54 o 
   4   3  11       11.57        9.60      0.85 o 
   5   3  11        5.94        4.90      0.41 o 
   6   3  11        2.44        2.76      0.44 o 
   7   3  11        0.57       -0.18      0.73 o 
   8   3  11        1.48        2.38      0.56 o 
   9   3  11        0.42        0.29      0.55 o 
  10   3  11        0.20       -0.66      0.66 o 
 -10   4  11        0.06       -0.03      0.61 o 
  -9   4  11        0.00       -0.01      0.55 o 
  -8   4  11        1.38        0.85      0.52 o 
  -7   4  11        3.06        3.83      0.59 o 
  -6   4  11        2.08        3.06      0.44 o 
  -5   4  11       39.77       39.24      1.11 o 
  -4   4  11       30.54       31.21      0.88 o 
  -3   4  11        6.08        6.07      0.46 o 
  -2   4  11        6.61        5.91      0.44 o 
  -1   4  11        4.65        4.37      0.36 o 
   0   4  11       18.56       17.43      0.43 o 
   1   4  11      179.78      174.02      2.47 o 
   2   4  11       31.50       29.65      1.28 o 
   3   4  11        0.68        0.55      0.62 o 
   4   4  11        0.16       -0.50      0.50 o 
   5   4  11       24.93       26.76      2.31 o 
   6   4  11        3.75        3.74      0.43 o 
   7   4  11        1.35        1.13      0.45 o 
   8   4  11        0.93        0.12      0.49 o 
   9   4  11        0.00        0.26      0.56 o 
  10   4  11        0.00        0.02      0.61 o 
 -10   5  11        3.03        5.46      0.92 o 
  -9   5  11        1.68        2.06      0.72 o 
  -8   5  11        0.48        0.22      0.62 o 
  -7   5  11        1.01        1.05      0.57 o 
  -6   5  11        0.75        0.43      0.48 o 
  -5   5  11        1.45        1.88      0.51 o 
  -4   5  11        7.50        6.17      0.52 o 
  -3   5  11        2.34        2.52      0.41 o 
  -2   5  11        0.72        0.94      0.29 o 
  -1   5  11        4.64        4.77      0.37 o 
   0   5  11      148.03      144.10      2.33 o 
   1   5  11        0.23       -0.04      0.91 o 
   2   5  11       24.91       25.58      1.51 o 
   3   5  11       13.64       14.15      3.35 o 
   4   5  11        0.02       -0.27      0.58 o 
   5   5  11        8.17        6.91      0.95 o 
   6   5  11        0.00       -0.63      1.03 o 
   7   5  11        1.59        1.38      0.65 o 
   8   5  11        9.16        9.87      0.75 o 
   9   5  11        8.83       10.07      0.86 o 
  -9   6  11        0.08        0.29      0.69 o 
  -8   6  11        2.16        1.86      1.06 o 
  -7   6  11        1.26        0.73      0.62 o 
  -6   6  11        0.06        0.15      0.65 o 
  -5   6  11        0.34        0.42      0.49 o 
  -4   6  11        0.62        0.24      0.47 o 
  -3   6  11        5.82        6.71      0.71 o 
  -2   6  11        0.51        0.37      0.52 o 
  -1   6  11        5.09        4.27      0.56 o 
   0   6  11        3.53        3.01      0.32 o 
   1   6  11       18.92       20.29      1.01 o 
   2   6  11        1.36        1.13      1.04 o 
   3   6  11        1.29        1.95      0.76 o 
   4   6  11        0.04        0.33      0.70 o 
   5   6  11        2.43        3.08      1.37 o 
   6   6  11        7.95        8.18      2.26 o 
   7   6  11        2.14        2.90      0.48 o 
   8   6  11        2.51        2.90      0.60 o 
  -8   7  11        0.07       -0.34      0.67 o 
  -7   7  11        2.28        2.68      0.70 o 
  -6   7  11        3.16        4.68      0.72 o 
  -5   7  11        5.84        6.33      0.87 o 
  -4   7  11        2.98        2.63      0.70 o 
  -3   7  11        0.90       -0.22      0.92 o 
  -2   7  11        1.39        1.40      0.53 o 
  -1   7  11        4.86        5.34      0.60 o 
   0   7  11        7.85        7.25      0.53 o 
   1   7  11        1.13        0.31      0.54 o 
   2   7  11        8.89       10.26      1.11 o 
   3   7  11        7.50        7.32      1.05 o 
   4   7  11        0.28       -0.72      0.72 o 
   5   7  11        0.27       -0.14      0.88 o 
   6   7  11        0.00       -0.95      0.95 o 
   7   7  11        3.62        4.00      1.17 o 
  -6   8  11        2.14        2.63      0.83 o 
  -5   8  11        0.08        1.11      0.71 o 
  -4   8  11        0.94        0.17      0.61 o 
  -3   8  11        2.98        2.83      1.21 o 
  -2   8  11        5.33        3.11      1.21 o 
  -1   8  11        1.32        1.40      0.54 o 
   0   8  11        0.35        0.12      0.45 o 
   1   8  11        0.00        0.35      0.36 o 
   2   8  11       16.89       17.16      1.92 o 
   3   8  11        6.39        7.21      1.59 o 
   4   8  11        1.06        2.05      0.93 o 
   5   8  11        0.07        0.68      0.94 o 
   6   8  11        0.70        1.33      1.05 o 
  -4   9  11        0.00       -0.41      1.12 o 
  -3   9  11        0.04       -0.24      1.02 o 
  -2   9  11        0.03       -0.87      0.87 o 
  -1   9  11        0.34        2.15      1.16 o 
   0   9  11        1.81        1.27      1.19 o 
   1   9  11        0.93        3.30      1.30 o 
   2   9  11        0.26        0.86      1.22 o 
   3   9  11        2.93        2.79      1.49 o 
 -11   0  12        0.00        0.07      0.67 o 
 -10   0  12       18.54       17.58      1.16 o 
  -9   0  12        0.35        0.66      0.62 o 
  -8   0  12        0.00        0.01      0.51 o 
  -7   0  12        1.26        2.08      0.54 o 
  -6   0  12        0.60        1.07      0.46 o 
  -5   0  12       32.46       35.03      1.05 o 
  -4   0  12        0.66        0.00      0.33 o 
  -3   0  12       77.35       89.47      1.48 o 
  -2   0  12      131.09      124.33      2.75 o 
  -1   0  12        9.30        8.76      0.93 o 
   0   0  12      466.51      444.65      7.12 o 
   1   0  12       36.30       41.22      1.33 o 
   2   0  12       69.00       67.33      0.98 o 
   3   0  12        4.21        6.58      0.44 o 
   4   0  12        3.21        2.15      0.78 o 
   5   0  12       11.48        9.12      0.66 o 
   6   0  12        1.43        1.03      0.49 o 
   7   0  12        2.16        2.10      0.61 o 
   8   0  12        3.99        1.52      0.97 o 
   9   0  12       40.06       44.77      2.46 o 
  10   0  12        1.18        5.46      1.41 o 
 -11   1  12        0.71        0.14      0.47 o 
 -10   1  12        0.16       -0.03      0.46 o 
  -9   1  12        0.59        0.32      0.41 o 
  -8   1  12        0.05        0.53      0.34 o 
  -7   1  12        0.06       -0.30      0.30 o 
  -6   1  12        0.98        0.18      0.29 o 
  -5   1  12        0.96        0.71      0.28 o 
  -4   1  12       28.54       25.58      0.60 o 
  -3   1  12       15.66       13.23      0.51 o 
  -2   1  12        2.99        4.35      0.34 o 
  -1   1  12      225.43      223.03      1.92 o 
   0   1  12      103.43      100.09      1.45 o 
   1   1  12       24.15       26.50      0.47 o 
   2   1  12        6.85        8.36      0.27 o 
   3   1  12        0.14       -0.03      0.20 o 
   4   1  12        0.04        0.67      0.24 o 
   5   1  12        8.59       10.06      0.55 o 
   6   1  12       10.72        8.58      0.59 o 
   7   1  12        8.89        8.38      0.63 o 
   8   1  12        7.66        7.95      0.70 o 
   9   1  12        3.40        2.92      1.08 o 
  10   1  12        3.45        5.30      1.22 o 
 -11   2  12        0.18       -0.29      0.51 o 
 -10   2  12        1.74        1.54      0.49 o 
  -9   2  12        0.58        0.35      0.42 o 
  -8   2  12        4.66        4.83      0.48 o 
  -7   2  12       12.89       11.89      0.57 o 
  -6   2  12        0.25        0.27      0.30 o 
  -5   2  12        8.15        7.82      0.44 o 
  -4   2  12       27.78       25.81      0.67 o 
  -3   2  12       53.11       45.26      0.74 o 
  -2   2  12       19.19       21.04      0.50 o 
  -1   2  12        2.24        3.84      0.27 o 
   0   2  12        6.12        7.82      0.34 o 
   1   2  12        4.74        4.35      0.25 o 
   2   2  12      256.29      246.95      1.91 o 
   3   2  12        5.92        7.52      0.31 o 
   4   2  12       11.05       10.96      0.45 o 
   5   2  12        1.20        1.31      0.27 o 
   6   2  12        0.00       -0.31      0.31 o 
   7   2  12       17.60       20.25      0.75 o 
   8   2  12        0.33       -0.15      0.43 o 
   9   2  12        2.52        2.33      0.58 o 
  10   2  12        1.26        1.07      1.28 o 
 -11   3  12        0.04       -0.10      0.61 o 
 -10   3  12        0.74        0.99      0.52 o 
  -9   3  12        8.24        9.03      0.62 o 
  -8   3  12        0.26        0.26      0.38 o 
  -7   3  12        7.05        7.77      0.51 o 
  -6   3  12        2.47        1.83      0.35 o 
  -5   3  12        0.45        0.67      0.28 o 
  -4   3  12       45.70       42.86      0.96 o 
  -3   3  12       83.07       77.00      1.28 o 
  -2   3  12        2.87        3.73      0.40 o 
  -1   3  12       39.03       39.94      0.75 o 
   0   3  12       24.49       22.38      0.55 o 
   1   3  12        4.05        3.88      0.20 o 
   2   3  12      130.48      122.01      1.72 o 
   3   3  12      109.99      113.21      1.51 o 
   4   3  12        9.14        8.71      0.35 o 
   5   3  12       17.08       15.59      0.65 o 
   6   3  12       51.82       51.85      1.21 o 
   7   3  12        7.66        6.46      0.62 o 
   8   3  12        1.18        1.76      0.57 o 
   9   3  12        0.39        0.28      0.65 o 
  10   3  12        0.68        0.83      1.30 o 
 -10   4  12        0.14        1.22      0.65 o 
  -9   4  12        2.00        1.97      0.63 o 
  -8   4  12        0.09       -0.33      0.46 o 
  -7   4  12        0.01        0.12      0.45 o 
  -6   4  12        7.65        7.17      0.61 o 
  -5   4  12        0.99        1.26      0.45 o 
  -4   4  12       10.02       10.61      0.60 o 
  -3   4  12        0.00        0.01      0.33 o 
  -2   4  12        0.21        1.12      0.28 o 
  -1   4  12       18.15       17.02      0.53 o 
   0   4  12        6.91        7.30      0.49 o 
   1   4  12       23.73       22.03      1.17 o 
   2   4  12        3.34        2.77      0.64 o 
   3   4  12        6.25        7.08      0.84 o 
   4   4  12        7.03        7.39      0.88 o 
   5   4  12        1.98        2.07      0.93 o 
   6   4  12        0.65        1.04      0.59 o 
   7   4  12        1.76        2.51      0.51 o 
   8   4  12        4.97        6.19      0.69 o 
   9   4  12        0.42        0.43      0.75 o 
 -10   5  12        0.09       -0.18      0.72 o 
  -9   5  12        0.04        0.36      1.29 o 
  -8   5  12        2.12        2.50      0.72 o 
  -7   5  12        1.51        1.31      0.61 o 
  -6   5  12        2.29        1.70      0.69 o 
  -5   5  12        1.61        1.59      0.45 o 
  -4   5  12        6.72        5.81      0.52 o 
  -3   5  12        3.95        3.04      0.43 o 
  -2   5  12        1.52        1.53      0.36 o 
  -1   5  12       32.69       34.16      0.72 o 
   0   5  12       12.42       13.88      0.52 o 
   1   5  12        3.27        3.38      0.71 o 
   2   5  12        1.90        1.64      0.93 o 
   3   5  12        1.13        1.38      0.70 o 
   4   5  12        0.00       -0.53      0.61 o 
   5   5  12        0.00       -0.59      0.59 o 
   6   5  12        0.92        1.93      0.85 o 
   7   5  12        0.01       -0.38      0.52 o 
   8   5  12        0.87        0.85      0.54 o 
   9   5  12        0.16        1.69      0.64 o 
  -9   6  12        2.21        3.02      0.83 o 
  -8   6  12        0.94        0.12      0.65 o 
  -7   6  12        0.15       -0.42      0.55 o 
  -6   6  12        0.19        0.97      0.59 o 
  -5   6  12        0.01       -0.37      0.49 o 
  -4   6  12        1.27        0.82      0.50 o 
  -3   6  12        1.53        0.80      0.53 o 
  -2   6  12        0.00        0.03      0.30 o 
  -1   6  12        5.57        5.48      0.49 o 
   0   6  12        1.20        1.21      0.32 o 
   1   6  12        7.82        7.99      0.75 o 
   2   6  12        2.17        3.34      0.82 o 
   3   6  12        9.31        9.64      1.08 o 
   4   6  12        1.02        1.06      0.78 o 
   5   6  12        0.01       -0.72      0.72 o 
   6   6  12        0.21       -0.06      1.34 o 
   7   6  12        0.51        0.16      0.44 o 
   8   6  12        4.80        5.19      0.68 o 
  -8   7  12        0.67        1.75      0.73 o 
  -7   7  12        0.01        2.03      0.84 o 
  -6   7  12        0.03        0.51      0.60 o 
  -5   7  12        0.13        0.15      0.54 o 
  -4   7  12        0.42        0.13      0.61 o 
  -3   7  12        3.76        3.12      1.19 o 
  -2   7  12        1.56        1.22      1.02 o 
  -1   7  12        0.76        1.60      0.53 o 
   0   7  12        0.56        1.23      0.39 o 
   1   7  12        0.62        0.28      0.58 o 
   2   7  12        7.07        6.71      1.08 o 
   3   7  12        2.24        0.68      0.80 o 
   4   7  12        0.93       -0.20      0.82 o 
   5   7  12        0.32       -0.36      0.85 o 
   6   7  12        0.49        0.92      0.95 o 
   7   7  12        3.06        3.24      1.14 o 
  -6   8  12        0.26        1.20      0.80 o 
  -5   8  12        0.20        0.13      0.70 o 
  -4   8  12        1.37        2.18      1.18 o 
  -3   8  12        0.00       -0.96      0.97 o 
  -2   8  12        0.10        0.75      1.01 o 
  -1   8  12        2.71        4.32      0.66 o 
   0   8  12        0.10       -0.49      0.49 o 
   1   8  12        0.82        1.02      0.81 o 
   2   8  12        0.02       -0.99      0.99 o 
   3   8  12        2.36        2.50      1.35 o 
   4   8  12        0.16        0.06      1.15 o 
   5   8  12        0.01        0.05      1.14 o 
  -3   9  12        0.83        1.00      1.19 o 
  -2   9  12        0.40       -0.18      1.07 o 
  -1   9  12        2.50        0.96      1.18 o 
   0   9  12        3.33        2.65      0.64 o 
   1   9  12        0.07       -0.09      0.45 o 
   2   9  12        0.42        0.68      1.33 o 
   3   9  12        0.33        0.30      1.25 o 
 -11   1  13        0.24        0.03      0.49 o 
 -10   1  13        0.05       -0.04      0.45 o 
  -9   1  13       12.91       15.47      0.74 o 
  -8   1  13        0.05        0.44      0.38 o 
  -7   1  13        0.74        0.07      0.32 o 
  -6   1  13       18.16       15.26      0.58 o 
  -5   1  13       49.90       50.40      1.09 o 
  -4   1  13        7.75        8.43      0.49 o 
  -3   1  13        7.75        9.47      0.40 o 
  -2   1  13        4.96        4.42      0.35 o 
  -1   1  13       79.85       73.68      1.30 o 
   0   1  13        8.91        7.74      0.54 o 
   1   1  13       39.08       38.29      0.59 o 
   2   1  13        2.05        1.32      0.22 o 
   3   1  13       17.87       14.33      0.47 o 
   4   1  13       26.59       31.19      0.60 o 
   5   1  13        2.17        2.75      0.37 o 
   6   1  13        0.42        0.50      0.83 o 
   7   1  13        4.01        3.77      0.67 o 
   8   1  13        0.18        1.00      0.53 o 
   9   1  13        0.90        1.36      0.79 o 
  10   1  13        2.29        3.85      0.93 o 
 -11   2  13        0.74        1.27      0.58 o 
 -10   2  13        0.14        0.32      0.46 o 
  -9   2  13        2.49        3.74      0.52 o 
  -8   2  13        0.03        0.15      0.40 o 
  -7   2  13        4.39        5.62      0.47 o 
  -6   2  13        0.00       -0.25      0.29 o 
  -5   2  13        0.61        0.42      0.29 o 
  -4   2  13        7.70        7.02      0.39 o 
  -3   2  13      127.25      137.70      1.39 o 
  -2   2  13       36.40       32.75      0.72 o 
  -1   2  13        0.35        0.10      0.26 o 
   0   2  13        9.61        9.47      0.43 o 
   1   2  13      153.32      155.44      1.32 o 
   2   2  13       60.43       56.76      0.72 o 
   3   2  13        2.52        1.98      0.24 o 
   4   2  13        0.64        0.72      0.28 o 
   5   2  13       10.52       10.91      0.44 o 
   6   2  13       17.87       17.77      0.85 o 
   7   2  13       31.09       30.33      1.22 o 
   8   2  13        0.59        0.89      1.18 o 
   9   2  13        0.14        0.67      0.82 o 
  10   2  13        0.00       -0.34      1.23 o 
 -10   3  13        0.13        0.19      0.60 o 
  -9   3  13        0.32        0.35      0.44 o 
  -8   3  13        1.68        1.40      0.42 o 
  -7   3  13        1.12        0.15      0.34 o 
  -6   3  13        0.03       -0.29      0.35 o 
  -5   3  13        2.17        1.79      0.33 o 
  -4   3  13       11.55       10.50      0.50 o 
  -3   3  13        0.29        0.53      0.34 o 
  -2   3  13       37.40       31.40      1.85 o 
  -1   3  13        0.34        0.41      0.25 o 
   0   3  13        0.14        0.16      0.22 o 
   1   3  13       28.23       25.40      0.46 o 
   2   3  13       15.91       13.36      0.36 o 
   3   3  13        1.38        2.06      0.36 o 
   4   3  13        0.54       -0.03      0.26 o 
   5   3  13        0.28        0.54      0.35 o 
   6   3  13        3.89        4.40      0.54 o 
   7   3  13        6.05        6.58      0.65 o 
   8   3  13        0.38       -0.48      0.48 o 
   9   3  13        0.12       -0.60      0.60 o 
  10   3  13        0.39        1.41      1.42 o 
 -10   4  13        0.34       -0.37      0.71 o 
  -9   4  13        0.07        0.39      0.58 o 
  -8   4  13        2.91        4.06      0.64 o 
  -7   4  13        0.90        0.50      0.46 o 
  -6   4  13        6.26        6.30      0.61 o 
  -5   4  13        0.39        0.69      0.42 o 
  -4   4  13        3.62        3.85      0.57 o 
  -3   4  13       17.85       15.49      0.68 o 
  -2   4  13       57.53       52.40      1.19 o 
  -1   4  13        0.00       -0.06      0.24 o 
   0   4  13       19.82       18.41      0.58 o 
   1   4  13        0.09       -0.05      0.42 o 
   2   4  13        0.32       -0.43      0.55 o 
   3   4  13        2.57        3.32      0.72 o 
   4   4  13       16.90       18.92      1.23 o 
   5   4  13        0.63        0.10      0.26 o 
   6   4  13        0.01       -0.43      0.43 o 
   7   4  13        1.21        1.02      0.69 o 
   8   4  13        2.81        3.05      0.64 o 
   9   4  13        0.04       -0.18      1.02 o 
  -9   5  13        1.49        1.59      0.74 o 
  -8   5  13        0.02        0.31      0.63 o 
  -7   5  13        0.90        1.11      0.88 o 
  -6   5  13        1.99        1.59      0.69 o 
  -5   5  13       10.77       11.91      0.70 o 
  -4   5  13        0.01        0.08      0.37 o 
  -3   5  13        4.51        3.99      0.54 o 
  -2   5  13        0.11       -0.12      0.41 o 
  -1   5  13       56.79       58.26      0.96 o 
   0   5  13        7.20        8.26      0.59 o 
   1   5  13        0.04       -0.41      0.42 o 
   2   5  13        4.57        3.00      0.72 o 
   3   5  13        0.01       -0.18      0.59 o 
   4   5  13        5.41        5.90      0.92 o 
   5   5  13        1.23        0.68      0.75 o 
   6   5  13        0.53       -0.65      0.68 o 
   7   5  13        0.06       -0.40      0.40 o 
   8   5  13        0.96        1.76      0.62 o 
  -8   6  13        0.19       -0.45      0.61 o 
  -7   6  13        2.12        2.61      0.71 o 
  -6   6  13        2.84        3.24      0.69 o 
  -5   6  13        3.67        4.15      1.02 o 
  -4   6  13        0.20        0.63      0.50 o 
  -3   6  13        0.09        0.01      0.52 o 
  -2   6  13       13.06       12.53      0.59 o 
  -1   6  13        0.08       -0.35      0.35 o 
   0   6  13        0.18        0.47      0.33 o 
   1   6  13       12.49       11.48      0.91 o 
   2   6  13        0.63       -0.13      0.67 o 
   3   6  13        0.20        0.03      0.67 o 
   4   6  13        0.97       -0.10      0.70 o 
   5   6  13        2.64        2.34      0.93 o 
   6   6  13        2.94        2.31      1.01 o 
   7   6  13        3.31        3.63      0.73 o 
   8   6  13        0.90        0.37      1.33 o 
  -7   7  13        0.86        1.08      0.66 o 
  -6   7  13        0.98        1.18      0.64 o 
  -5   7  13        0.94        1.42      0.75 o 
  -4   7  13        2.31        3.54      1.58 o 
  -3   7  13        1.02        0.80      1.08 o 
  -2   7  13        9.57       10.30      1.52 o 
  -1   7  13       15.08       14.36      0.90 o 
   0   7  13        5.41        5.25      0.51 o 
   1   7  13        0.02        0.04      0.96 o 
   2   7  13       12.11       13.90      1.03 o 
   3   7  13        0.82       -0.12      0.74 o 
   4   7  13        1.30        0.43      1.28 o 
   5   7  13        0.23       -0.77      0.77 o 
   6   7  13        2.67        2.24      1.05 o 
  -6   8  13        0.01       -0.73      0.73 o 
  -5   8  13        0.04       -0.67      0.67 o 
  -4   8  13        1.91        2.99      1.22 o 
  -3   8  13        2.27        1.87      1.24 o 
  -2   8  13        0.16       -0.21      0.97 o 
  -1   8  13        0.00        0.96      1.08 o 
   0   8  13        0.30        0.94      0.50 o 
   1   8  13       11.49       11.81      1.57 o 
   2   8  13        3.56        2.92      1.38 o 
   3   8  13        1.67        1.88      1.07 o 
   4   8  13        0.01        0.77      1.59 o 
   5   8  13        0.13       -0.26      0.95 o 
  -3   9  13        0.14       -0.67      1.04 o 
  -2   9  13        0.00        1.95      1.28 o 
  -1   9  13        0.92        0.70      1.24 o 
   0   9  13        2.44        2.49      1.39 o 
   1   9  13        0.01        0.13      0.46 o 
   2   9  13        0.48        1.75      1.35 o 
 -11   0  14        2.09        4.13      0.87 o 
 -10   0  14        0.28        0.19      0.62 o 
  -9   0  14        2.74        4.08      0.77 o 
  -8   0  14        4.76        5.57      0.75 o 
  -7   0  14        1.08        1.84      0.52 o 
  -6   0  14        8.50        7.58      0.67 o 
  -5   0  14       71.89       68.61      1.50 o 
  -4   0  14      113.33      105.66      1.84 o 
  -3   0  14        7.14        5.93      0.53 o 
  -2   0  14       31.32       32.07      1.16 o 
  -1   0  14      198.20      194.79      2.97 o 
   0   0  14        1.17        0.85      0.41 o 
   1   0  14       25.41       25.73      0.98 o 
   2   0  14       27.79       28.30      0.80 o 
   3   0  14       18.57       22.32      0.74 o 
   4   0  14       54.53       49.18      1.54 o 
   5   0  14       61.08       66.30      1.60 o 
   6   0  14       12.69       11.72      0.87 o 
   7   0  14        1.14        0.25      0.87 o 
   8   0  14       45.09       47.19      2.50 o 
   9   0  14        0.00        0.92      1.12 o 
  10   0  14        1.10        2.54      1.26 o 
 -11   1  14        0.11        0.03      0.50 o 
 -10   1  14        0.21       -0.45      0.45 o 
  -9   1  14        1.28        0.47      0.69 o 
  -8   1  14        0.56        2.00      0.45 o 
  -7   1  14        3.28        2.68      0.42 o 
  -6   1  14        1.44        1.16      0.33 o 
  -5   1  14       10.48       10.43      0.73 o 
  -4   1  14        0.01        0.02      0.25 o 
  -3   1  14        0.00        0.15      0.24 o 
  -2   1  14      141.50      137.28      1.73 o 
  -1   1  14       12.79       13.35      0.56 o 
   0   1  14       56.31       48.79      0.93 o 
   1   1  14        0.36        0.17      0.30 o 
   2   1  14       12.01       12.89      0.41 o 
   3   1  14        9.06        6.71      0.35 o 
   4   1  14        0.21        0.79      0.27 o 
   5   1  14        6.85        7.48      0.54 o 
   6   1  14        0.38       -0.36      0.36 o 
   7   1  14        0.74        0.46      0.46 o 
   8   1  14       14.95       17.40      1.18 o 
   9   1  14        3.44        5.23      1.04 o 
  10   1  14        0.71        0.83      1.05 o 
 -11   2  14        0.06        0.78      0.58 o 
 -10   2  14        0.19       -0.45      0.45 o 
  -9   2  14        2.69        3.50      0.53 o 
  -8   2  14        2.34        1.90      0.45 o 
  -7   2  14        2.86        2.97      0.42 o 
  -6   2  14        5.78        5.69      0.45 o 
  -5   2  14        3.99        3.31      0.37 o 
  -4   2  14       36.38       33.41      0.73 o 
  -3   2  14       32.26       30.66      0.82 o 
  -2   2  14        0.02        0.17      0.36 o 
  -1   2  14        8.94       10.22      0.60 o 
   0   2  14        9.75       10.99      0.49 o 
   1   2  14       42.16       41.63      0.68 o 
   2   2  14        2.40        1.60      0.23 o 
   3   2  14       14.85       12.77      0.43 o 
   4   2  14        5.25        4.87      0.64 o 
   5   2  14        0.54        0.55      0.31 o 
   6   2  14       29.73       33.04      0.75 o 
   7   2  14        1.15        0.44      0.44 o 
   8   2  14        1.51        0.78      0.65 o 
   9   2  14        1.86        2.40      1.36 o 
  10   2  14        0.60        2.21      1.50 o 
 -10   3  14        0.18        0.66      0.64 o 
  -9   3  14        0.23        0.55      0.53 o 
  -8   3  14        1.21        1.04      0.42 o 
  -7   3  14        3.45        3.63      0.45 o 
  -6   3  14        5.72        6.64      0.48 o 
  -5   3  14        8.13        8.65      0.51 o 
  -4   3  14        1.38        1.53      0.33 o 
  -3   3  14       10.17        8.21      0.56 o 
  -2   3  14       15.04       14.56      0.84 o 
  -1   3  14        2.20        1.23      0.29 o 
   0   3  14        0.14        0.00      0.25 o 
   1   3  14      141.76      138.12      1.24 o 
   2   3  14      253.89      255.77      1.89 o 
   3   3  14       22.36       23.56      0.59 o 
   4   3  14        1.33        1.16      0.28 o 
   5   3  14       25.19       28.86      0.97 o 
   6   3  14        1.37        1.31      0.47 o 
   7   3  14        2.56        2.10      0.55 o 
   8   3  14        0.00       -0.38      0.58 o 
   9   3  14        0.13       -0.05      0.63 o 
 -10   4  14        0.99        0.91      0.69 o 
  -9   4  14        0.12        0.15      0.59 o 
  -8   4  14        0.01       -0.18      0.79 o 
  -7   4  14        0.48        1.08      0.51 o 
  -6   4  14        1.11        0.63      0.48 o 
  -5   4  14        9.26       10.65      0.70 o 
  -4   4  14        3.47        3.80      0.49 o 
  -3   4  14        1.77        1.97      0.42 o 
  -2   4  14       24.68       24.09      1.04 o 
  -1   4  14       10.27       10.44      0.66 o 
   0   4  14       37.21       35.51      0.96 o 
   1   4  14        2.96        3.32      0.26 o 
   2   4  14        0.40       -0.22      0.46 o 
   3   4  14        0.30       -0.43      1.02 o 
   4   4  14        3.49        3.86      0.50 o 
   5   4  14        0.05       -0.32      0.32 o 
   6   4  14        0.32        0.35      0.40 o 
   7   4  14        0.30        0.76      0.64 o 
   8   4  14        0.65        0.19      0.55 o 
   9   4  14        4.70        4.41      0.87 o 
  -9   5  14        0.00        0.59      1.16 o 
  -8   5  14        0.23       -0.56      0.56 o 
  -7   5  14        1.87        2.33      1.07 o 
  -6   5  14        1.43        1.88      0.54 o 
  -5   5  14        0.29        0.89      0.46 o 
  -4   5  14        1.09        0.48      0.42 o 
  -3   5  14        7.68        7.55      0.65 o 
  -2   5  14        3.09        2.84      0.39 o 
  -1   5  14        1.46        2.10      0.33 o 
   0   5  14        5.44        6.00      0.54 o 
   1   5  14        0.62        0.32      0.25 o 
   2   5  14        0.82        0.71      0.54 o 
   3   5  14        0.01       -0.62      0.62 o 
   4   5  14        0.43       -0.55      0.66 o 
   5   5  14        0.14       -0.60      0.71 o 
   6   5  14        1.34        1.09      0.51 o 
   7   5  14        0.68        0.75      0.48 o 
   8   5  14        4.13        5.80      0.75 o 
  -8   6  14        0.87        1.91      0.74 o 
  -7   6  14        0.01       -0.39      0.59 o 
  -6   6  14        2.57        2.93      0.71 o 
  -5   6  14       10.78       11.11      0.93 o 
  -4   6  14        6.50        7.29      0.86 o 
  -3   6  14        5.03        5.49      1.08 o 
  -2   6  14        3.65        3.77      0.58 o 
  -1   6  14        0.07        0.16      0.37 o 
   0   6  14        4.14        2.62      0.43 o 
   1   6  14        6.01        8.35      1.03 o 
   2   6  14        0.00       -0.19      0.56 o 
   3   6  14        0.00       -0.13      0.71 o 
   4   6  14        1.18        0.00      1.27 o 
   5   6  14        0.87        0.73      1.52 o 
   6   6  14        0.94        0.84      0.91 o 
   7   6  14        4.40        4.79      0.75 o 
  -7   7  14        0.01        0.10      0.86 o 
  -6   7  14        0.90        0.88      0.86 o 
  -5   7  14        0.06        0.35      0.71 o 
  -4   7  14        1.15        0.70      0.67 o 
  -3   7  14        0.95        0.72      1.05 o 
  -2   7  14        3.19        4.65      1.29 o 
  -1   7  14        0.93        1.76      0.48 o 
   0   7  14        0.55        0.53      0.61 o 
   1   7  14        4.62        4.40      1.03 o 
   2   7  14        2.01        2.41      0.74 o 
   3   7  14        1.32        0.89      0.71 o 
   4   7  14        0.52       -0.78      0.78 o 
   5   7  14        0.31       -0.33      0.89 o 
   6   7  14        2.78        3.23      1.13 o 
  -5   8  14        0.37       -0.11      1.08 o 
  -4   8  14        0.00        0.02      1.12 o 
  -3   8  14        0.66        0.20      1.13 o 
  -2   8  14        0.11       -0.97      0.97 o 
  -1   8  14        2.92        2.36      1.32 o 
   0   8  14        1.73        1.38      0.55 o 
   1   8  14        3.02        2.58      0.73 o 
   2   8  14        0.02       -0.41      1.16 o 
   3   8  14        0.03        0.60      0.73 o 
   4   8  14        0.01       -0.81      0.92 o 
  -1   9  14        1.07       -0.60      1.21 o 
   0   9  14        0.03        1.74      1.36 o 
 -11   1  15        0.01        0.27      0.93 o 
 -10   1  15        3.95        3.94      0.67 o 
  -9   1  15        1.70        2.01      0.51 o 
  -8   1  15        0.02       -0.08      0.51 o 
  -7   1  15        0.17       -0.05      0.34 o 
  -6   1  15        0.12        0.40      0.32 o 
  -5   1  15        7.91        7.91      0.47 o 
  -4   1  15       19.21       19.57      0.64 o 
  -3   1  15       32.44       29.87      0.78 o 
  -2   1  15       58.74       57.84      1.11 o 
  -1   1  15        0.49        0.35      0.31 o 
   0   1  15       46.60       48.77      1.14 o 
   1   1  15        1.09        1.07      0.48 o 
   2   1  15        3.65        5.40      0.40 o 
   3   1  15        0.36        0.20      0.29 o 
   4   1  15        1.72        0.98      0.36 o 
   5   1  15        0.24       -0.06      0.31 o 
   6   1  15        0.70        0.96      0.43 o 
   7   1  15        9.10       10.76      0.76 o 
   8   1  15        0.48        1.70      1.12 o 
   9   1  15       12.63       13.50      1.58 o 
 -10   2  15        0.02       -0.46      0.46 o 
  -9   2  15        0.17        0.84      0.46 o 
  -8   2  15        0.05       -0.03      0.40 o 
  -7   2  15        1.25        1.61      0.40 o 
  -6   2  15        0.00        0.56      0.34 o 
  -5   2  15        0.01        0.17      0.29 o 
  -4   2  15        0.50        1.16      0.31 o 
  -3   2  15        5.14        5.67      0.55 o 
  -2   2  15        0.96        0.50      0.53 o 
  -1   2  15        2.72        3.46      0.46 o 
   0   2  15        1.32        1.90      0.32 o 
   1   2  15        6.70        8.30      0.82 o 
   2   2  15       47.69       44.12      0.70 o 
   3   2  15       48.31       47.34      0.74 o 
   4   2  15        0.02        0.19      0.34 o 
   5   2  15       18.18       18.09      0.83 o 
   6   2  15       24.31       23.13      1.38 o 
   7   2  15        1.52        1.12      0.61 o 
   8   2  15        0.05        0.13      0.67 o 
   9   2  15        0.68        1.24      1.27 o 
 -10   3  15        0.00       -0.39      0.62 o 
  -9   3  15        0.28        0.30      0.67 o 
  -8   3  15        2.27        2.38      0.55 o 
  -7   3  15        0.10        0.35      0.43 o 
  -6   3  15        0.62        0.57      0.34 o 
  -5   3  15        8.60        7.98      0.53 o 
  -4   3  15        5.48        6.03      0.55 o 
  -3   3  15       22.60       22.23      0.80 o 
  -2   3  15        1.86        2.33      0.46 o 
  -1   3  15        2.50        3.57      0.37 o 
   0   3  15        0.91        0.28      0.27 o 
   1   3  15       20.43       20.23      0.61 o 
   2   3  15        8.61        8.83      0.36 o 
   3   3  15        7.12        6.94      0.44 o 
   4   3  15        6.10        4.70      0.62 o 
   5   3  15       24.88       26.41      0.95 o 
   6   3  15        2.26        2.70      0.54 o 
   7   3  15        1.79        2.40      0.58 o 
   8   3  15        0.21       -0.78      0.78 o 
   9   3  15        0.22        0.10      0.69 o 
  -9   4  15        0.05       -0.19      0.66 o 
  -8   4  15        0.49        0.35      0.54 o 
  -7   4  15        0.61        0.64      0.63 o 
  -6   4  15        2.32        1.58      0.53 o 
  -5   4  15        0.40        0.14      0.75 o 
  -4   4  15        6.19        5.85      0.56 o 
  -3   4  15       28.70       25.69      1.00 o 
  -2   4  15        0.01        0.56      0.48 o 
  -1   4  15        4.57        4.35      0.40 o 
   0   4  15       16.20       15.85      0.55 o 
   1   4  15       26.43       24.97      0.78 o 
   2   4  15       40.00       37.08      0.74 o 
   3   4  15       69.52       64.91      1.25 o 
   4   4  15        0.76        0.40      0.26 o 
   5   4  15        0.28       -0.32      0.57 o 
   6   4  15        1.50        1.20      0.48 o 
   7   4  15        4.05        4.79      0.82 o 
   8   4  15        0.56       -0.26      0.54 o 
  -9   5  15        0.89        1.98      0.80 o 
  -8   5  15        0.07       -0.41      0.62 o 
  -7   5  15        0.17       -0.21      0.61 o 
  -6   5  15        1.74        1.52      0.57 o 
  -5   5  15        1.28        1.71      0.51 o 
  -4   5  15        8.87        8.09      0.64 o 
  -3   5  15        2.08        1.18      0.49 o 
  -2   5  15        8.10        7.62      0.64 o 
  -1   5  15       22.17       23.54      0.69 o 
   0   5  15        0.41        0.46      0.34 o 
   1   5  15        0.01       -0.09      0.46 o 
   2   5  15        0.70        1.13      0.69 o 
   3   5  15        0.02       -0.09      0.96 o 
   4   5  15        2.03        2.62      0.86 o 
   5   5  15        0.11       -0.05      0.30 o 
   6   5  15        0.11        0.01      0.39 o 
   7   5  15        0.20       -0.14      0.71 o 
   8   5  15       13.18       16.93      1.82 o 
  -8   6  15        0.26        0.93      0.72 o 
  -7   6  15        0.22        0.09      0.76 o 
  -6   6  15        0.03       -0.02      0.74 o 
  -5   6  15        0.01       -0.09      0.62 o 
  -4   6  15        0.07       -0.43      0.50 o 
  -3   6  15        3.44        2.26      0.58 o 
  -2   6  15        4.69        6.91      0.96 o 
  -1   6  15        1.22        1.39      0.46 o 
   0   6  15       16.97       17.71      0.78 o 
   1   6  15        2.61        1.71      0.37 o 
   2   6  15        3.57        3.26      0.72 o 
   3   6  15        1.73        1.90      0.72 o 
   4   6  15        0.24        0.51      0.80 o 
   5   6  15        0.20       -0.39      0.78 o 
   6   6  15        0.09       -0.49      0.49 o 
   7   6  15        4.89        5.95      0.73 o 
  -6   7  15        0.00        0.26      1.64 o 
  -5   7  15        0.10        0.84      0.74 o 
  -4   7  15        8.90       10.66      1.25 o 
  -3   7  15        0.01       -0.21      1.06 o 
  -2   7  15        1.43        1.14      1.14 o 
  -1   7  15        0.97        1.48      0.67 o 
   0   7  15        0.04       -0.09      0.40 o 
   1   7  15        4.06        4.74      0.48 o 
   2   7  15        0.24       -0.40      0.65 o 
   3   7  15        0.00       -0.26      0.67 o 
   4   7  15        0.00        0.71      1.14 o 
   5   7  15        1.76       -0.87      0.93 o 
  -4   8  15        0.02        0.09      1.16 o 
  -3   8  15        0.15       -1.03      1.03 o 
  -2   8  15        0.02        0.22      1.23 o 
  -1   8  15        0.84        1.19      1.20 o 
   0   8  15        4.57        5.22      1.35 o 
   1   8  15        0.49        0.12      0.44 o 
   2   8  15        2.65        3.17      1.48 o 
   3   8  15        0.53        0.52      0.72 o 
 -10   0  16        0.91        0.18      0.81 o 
  -9   0  16        6.18       10.15      1.00 o 
  -8   0  16        3.80        4.40      0.95 o 
  -7   0  16        1.31        0.87      0.55 o 
  -6   0  16        0.00       -0.38      0.44 o 
  -5   0  16        6.40        5.33      0.68 o 
  -4   0  16        2.67        3.29      0.54 o 
  -3   0  16        2.51        3.05      0.66 o 
  -2   0  16       29.51       22.86      1.07 o 
  -1   0  16      155.87      147.26      3.52 o 
   0   0  16       67.14       60.96      1.59 o 
   1   0  16       36.29       33.76      1.36 o 
   2   0  16        3.97        5.16      0.83 o 
   3   0  16        7.86       10.61      0.72 o 
   4   0  16       17.87       17.91      0.77 o 
   5   0  16       14.84       16.85      0.81 o 
   6   0  16        1.58        1.43      0.91 o 
   7   0  16        1.57        1.71      1.03 o 
   8   0  16       17.34       19.70      1.82 o 
   9   0  16        0.39        0.03      1.06 o 
 -10   1  16        0.08        0.15      0.48 o 
  -9   1  16        0.00        0.50      0.70 o 
  -8   1  16        0.12        0.16      0.41 o 
  -7   1  16        0.90        1.09      0.39 o 
  -6   1  16        0.36        0.25      0.34 o 
  -5   1  16        0.74        0.71      0.33 o 
  -4   1  16        2.09        1.77      0.39 o 
  -3   1  16      108.37      107.23      1.64 o 
  -2   1  16       34.85       33.47      0.91 o 
  -1   1  16       12.99       12.52      0.69 o 
   0   1  16        0.82        0.38      0.47 o 
   1   1  16        3.72        3.82      0.46 o 
   2   1  16       10.31        8.66      0.49 o 
   3   1  16        0.00       -0.15      0.26 o 
   4   1  16        5.66        6.57      0.48 o 
   5   1  16        1.06        0.57      0.41 o 
   6   1  16        0.15        0.06      0.36 o 
   7   1  16       26.38       25.34      0.88 o 
   8   1  16        5.15        5.40      0.90 o 
   9   1  16        1.19        1.63      0.82 o 
 -10   2  16        0.01        0.44      0.49 o 
  -9   2  16        4.07        3.75      0.67 o 
  -8   2  16        0.97        0.82      0.44 o 
  -7   2  16        0.25       -0.01      0.37 o 
  -6   2  16        0.45        0.60      0.34 o 
  -5   2  16       13.48       13.82      0.59 o 
  -4   2  16       23.53       23.97      0.76 o 
  -3   2  16        3.43        2.70      0.52 o 
  -2   2  16        2.55        2.01      0.47 o 
  -1   2  16        0.42        0.27      0.39 o 
   0   2  16       30.60       29.26      1.35 o 
   1   2  16        8.31        6.44      0.56 o 
   2   2  16        0.00       -0.24      0.24 o 
   3   2  16        0.40        0.49      0.25 o 
   4   2  16        4.17        4.17      0.45 o 
   5   2  16        9.22       10.24      0.56 o 
   6   2  16       14.67       15.20      0.99 o 
   7   2  16        0.14       -0.16      0.59 o 
   8   2  16        0.08        0.17      0.66 o 
   9   2  16        0.05       -0.23      1.25 o 
 -10   3  16        0.05       -0.57      0.62 o 
  -9   3  16        0.01       -0.18      0.51 o 
  -8   3  16        0.19        0.51      0.48 o 
  -7   3  16        0.09       -0.34      0.43 o 
  -6   3  16        2.04        3.14      0.58 o 
  -5   3  16        2.04        1.33      0.42 o 
  -4   3  16        0.59        0.73      0.44 o 
  -3   3  16        0.00       -0.40      0.40 o 
  -2   3  16       27.09       22.54      1.41 o 
  -1   3  16       19.03       18.49      0.83 o 
   0   3  16        0.97        0.19      0.30 o 
   1   3  16        0.67        0.68      0.31 o 
   2   3  16        5.94        5.19      0.39 o 
   3   3  16       22.93       22.43      0.62 o 
   4   3  16       38.10       39.01      1.22 o 
   5   3  16        3.44        4.25      0.69 o 
   6   3  16       14.34       14.77      1.23 o 
   7   3  16        0.80        0.97      0.62 o 
   8   3  16        0.09       -0.51      0.61 o 
  -9   4  16        1.95        1.20      0.76 o 
  -8   4  16        0.26        0.38      0.56 o 
  -7   4  16        0.56        0.45      0.54 o 
  -6   4  16        4.58        4.56      0.63 o 
  -5   4  16        4.18        4.99      0.61 o 
  -4   4  16        0.68        0.48      0.42 o 
  -3   4  16       18.57       18.36      1.54 o 
  -2   4  16        6.57        6.84      0.63 o 
  -1   4  16       15.50       15.60      0.63 o 
   0   4  16        4.58        6.17      0.65 o 
   1   4  16        0.05        0.00      0.32 o 
   2   4  16        0.03        0.07      0.29 o 
   3   4  16        0.02        0.46      0.31 o 
   4   4  16        2.14        1.69      0.76 o 
   5   4  16        0.09       -0.12      0.62 o 
   6   4  16        0.05        0.37      0.48 o 
   7   4  16        5.58        6.14      0.71 o 
   8   4  16        0.62        1.31      0.72 o 
  -8   5  16        0.04       -0.28      0.62 o 
  -7   5  16        1.66        0.96      0.66 o 
  -6   5  16        0.41        1.21      0.57 o 
  -5   5  16        0.64        0.70      0.51 o 
  -4   5  16        0.30       -0.12      0.63 o 
  -3   5  16        6.94        9.09      0.74 o 
  -2   5  16        3.39        3.65      0.56 o 
  -1   5  16        1.06        1.37      0.62 o 
   0   5  16        0.26        0.47      0.43 o 
   1   5  16        0.97        0.70      0.55 o 
   2   5  16        0.52        0.82      0.25 o 
   3   5  16        0.16        0.31      0.23 o 
   4   5  16        0.86        0.26      0.27 o 
   5   5  16        0.11        0.13      0.30 o 
   6   5  16        0.01       -0.71      0.71 o 
   7   5  16        3.60        4.03      1.31 o 
  -7   6  16        0.01        0.17      0.91 o 
  -6   6  16        0.45        0.23      0.63 o 
  -5   6  16        0.14       -0.43      0.69 o 
  -4   6  16        0.90        1.43      0.60 o 
  -3   6  16        5.00        5.47      0.95 o 
  -2   6  16        0.02        1.19      0.78 o 
  -1   6  16        0.27        0.35      0.44 o 
   0   6  16       11.15       11.93      0.73 o 
   1   6  16        2.00        1.94      0.40 o 
   2   6  16        0.01        0.17      0.29 o 
   3   6  16        0.02       -0.58      0.58 o 
   4   6  16        0.05       -0.15      0.68 o 
   5   6  16        2.17        1.95      0.48 o 
   6   6  16        0.90        1.17      0.47 o 
  -6   7  16        0.14        0.08      0.83 o 
  -5   7  16        0.06       -0.10      0.75 o 
  -4   7  16        0.25       -1.01      1.01 o 
  -3   7  16        1.23        1.07      1.20 o 
  -2   7  16        0.92        3.60      1.31 o 
  -1   7  16        0.33        0.78      0.81 o 
   0   7  16        1.79        1.44      0.47 o 
   1   7  16        0.04        0.54      0.53 o 
   2   7  16        0.06       -0.54      0.77 o 
   3   7  16        1.14       -0.26      0.68 o 
   4   7  16        0.26        0.30      0.72 o 
   5   7  16        0.72       -0.18      0.97 o 
  -4   8  16        0.00        1.27      1.33 o 
  -3   8  16        1.18        0.85      1.27 o 
  -2   8  16        0.17       -0.57      1.13 o 
  -1   8  16        0.63        0.46      1.22 o 
   0   8  16        2.66        2.13      0.60 o 
   1   8  16        0.36        0.31      0.49 o 
   2   8  16        0.68        1.26      0.92 o 
   3   8  16        0.60        1.66      1.00 o 
 -10   1  17        0.17       -0.42      0.46 o 
  -9   1  17        0.86        0.73      0.48 o 
  -8   1  17        3.17        3.54      0.52 o 
  -7   1  17        0.36        0.46      0.38 o 
  -6   1  17        9.14        9.38      0.55 o 
  -5   1  17        5.56        6.09      0.48 o 
  -4   1  17       38.71       42.09      1.06 o 
  -3   1  17        5.88        5.23      0.53 o 
  -2   1  17        0.43        0.49      0.41 o 
  -1   1  17        4.25        4.89      0.55 o 
   0   1  17        3.94        3.79      0.50 o 
   1   1  17        9.92        9.95      0.64 o 
   2   1  17       14.09       13.61      0.72 o 
   3   1  17       11.99       12.07      0.65 o 
   4   1  17        1.05        0.29      0.43 o 
   5   1  17       13.98       14.93      0.68 o 
   6   1  17        0.00       -0.04      0.46 o 
   7   1  17        4.71        5.21      0.99 o 
   8   1  17        1.58        1.51      0.57 o 
   9   1  17        0.01       -0.33      0.56 o 
 -10   2  17        0.78        0.05      0.48 o 
  -9   2  17        0.10        0.83      0.46 o 
  -8   2  17        0.00        0.01      0.55 o 
  -7   2  17        0.04       -0.15      0.37 o 
  -6   2  17        0.73        1.77      0.49 o 
  -5   2  17        2.80        2.74      0.41 o 
  -4   2  17       13.59       13.89      0.73 o 
  -3   2  17        5.94        5.87      0.63 o 
  -2   2  17       47.37       46.43      1.27 o 
  -1   2  17       45.83       44.83      1.24 o 
   0   2  17        1.35        2.45      0.47 o 
   1   2  17       12.33       11.78      0.70 o 
   2   2  17       33.73       33.70      0.84 o 
   3   2  17       10.63       11.22      0.70 o 
   4   2  17        5.44        6.15      0.45 o 
   5   2  17        4.27        5.13      1.10 o 
   6   2  17        2.53        3.10      0.68 o 
   7   2  17        1.81        1.24      0.74 o 
   8   2  17        2.60        0.86      1.32 o 
  -9   3  17        0.22        0.98      0.54 o 
  -8   3  17        0.01       -0.18      0.49 o 
  -7   3  17        0.63        0.33      0.52 o 
  -6   3  17        1.18        1.64      0.52 o 
  -5   3  17        3.52        3.14      0.67 o 
  -4   3  17        7.52        6.63      0.68 o 
  -3   3  17        0.01       -0.41      0.41 o 
  -2   3  17        0.29        0.35      0.42 o 
  -1   3  17        1.78        1.36      0.46 o 
   0   3  17       10.60       10.71      1.03 o 
   1   3  17        0.21       -0.29      0.29 o 
   2   3  17        0.88        0.63      0.27 o 
   3   3  17        0.97        0.47      0.31 o 
   4   3  17       14.49       14.30      0.73 o 
   5   3  17        2.07        1.69      0.64 o 
   6   3  17        5.07        6.74      1.00 o 
   7   3  17        0.81        1.34      0.66 o 
   8   3  17        0.62        0.40      0.69 o 
  -9   4  17        0.01        1.43      0.78 o 
  -8   4  17        0.23        0.21      0.56 o 
  -7   4  17        0.27        0.51      0.71 o 
  -6   4  17        1.58        0.57      0.54 o 
  -5   4  17        0.16       -0.20      0.47 o 
  -4   4  17        1.95        1.94      0.58 o 
  -3   4  17        0.88        0.84      0.52 o 
  -2   4  17        2.43        1.99      0.50 o 
  -1   4  17        0.20        0.25      0.41 o 
   0   4  17        2.16        1.55      0.46 o 
   1   4  17        5.07        5.84      0.54 o 
   2   4  17       18.71       17.22      0.61 o 
   3   4  17        0.09       -0.14      0.33 o 
   4   4  17        0.56       -0.10      0.32 o 
   5   4  17        0.92        0.43      0.63 o 
   6   4  17        1.62        1.49      0.55 o 
   7   4  17        2.41        2.54      0.64 o 
   8   4  17        3.25        4.57      0.85 o 
  -8   5  17        1.87        0.81      0.72 o 
  -7   5  17        0.44        1.46      0.69 o 
  -6   5  17        2.36        3.61      0.67 o 
  -5   5  17        8.17       10.91      1.09 o 
  -4   5  17        9.91       11.89      1.15 o 
  -3   5  17        7.46        7.96      0.76 o 
  -2   5  17       26.89       29.60      1.09 o 
  -1   5  17        0.97        0.75      0.46 o 
   0   5  17        0.69        0.74      0.41 o 
   1   5  17        0.11        0.07      0.37 o 
   2   5  17        2.24        1.84      0.61 o 
   3   5  17        2.41        2.03      0.32 o 
   4   5  17        0.05        0.18      0.28 o 
   5   5  17        0.30        0.16      0.43 o 
   6   5  17        0.04       -0.46      0.46 o 
   7   5  17        5.08        7.15      0.79 o 
  -7   6  17        0.14        0.75      1.03 o 
  -6   6  17        0.41        0.12      0.80 o 
  -5   6  17        0.30        0.57      0.77 o 
  -4   6  17        2.67        2.31      1.09 o 
  -3   6  17        0.76        0.63      0.77 o 
  -2   6  17        0.42        0.85      0.77 o 
  -1   6  17        7.67        5.60      0.97 o 
   0   6  17        0.71        1.75      0.50 o 
   1   6  17        1.84        2.25      0.47 o 
   2   6  17        0.32        0.71      0.39 o 
   3   6  17        0.32        0.11      0.32 o 
   4   6  17        0.70        0.39      0.40 o 
   5   6  17        0.01       -0.29      0.29 o 
   6   6  17        4.84        4.70      0.61 o 
  -5   7  17        2.47        1.94      1.36 o 
  -4   7  17        0.30        1.62      1.23 o 
  -3   7  17        0.01       -0.88      1.06 o 
  -2   7  17        0.02        2.57      1.32 o 
  -1   7  17        1.43        1.06      1.03 o 
   0   7  17        0.51       -0.05      0.44 o 
   1   7  17        5.43        6.32      0.60 o 
   2   7  17        2.82        3.00      0.46 o 
   3   7  17        1.18        1.64      0.79 o 
   4   7  17        2.53        3.67      0.92 o 
  -3   8  17        0.13       -0.27      1.22 o 
  -2   8  17        1.61        2.28      1.43 o 
  -1   8  17        3.20        1.71      1.48 o 
   0   8  17        0.13        0.00      1.29 o 
   1   8  17        1.36        1.16      0.53 o 
 -10   0  18        0.26        0.40      0.73 o 
  -9   0  18        1.18        1.49      0.74 o 
  -8   0  18        1.46        1.93      0.71 o 
  -7   0  18        0.32       -0.49      0.54 o 
  -6   0  18        0.04        0.27      0.52 o 
  -5   0  18        1.48        0.74      0.51 o 
  -4   0  18        6.50        7.46      0.89 o 
  -3   0  18       94.14       95.39      2.32 o 
  -2   0  18       36.01       34.98      1.38 o 
  -1   0  18       24.51       24.02      1.16 o 
   0   0  18        6.53        7.11      1.05 o 
   1   0  18        3.61        2.02      0.82 o 
   2   0  18       37.67       42.16      2.05 o 
   3   0  18        2.92        2.40      0.86 o 
   4   0  18        1.14       -0.43      0.68 o 
   5   0  18        9.89        8.53      1.15 o 
   6   0  18       14.40       15.80      1.09 o 
   7   0  18        8.19        9.37      0.99 o 
   8   0  18        0.00       -0.14      1.30 o 
 -10   1  18        0.01       -0.04      0.49 o 
  -9   1  18        0.08        0.50      0.49 o 
  -8   1  18        0.57        0.31      0.45 o 
  -7   1  18        0.33        0.20      0.40 o 
  -6   1  18        1.25        1.29      0.41 o 
  -5   1  18        1.94        1.94      0.40 o 
  -4   1  18        0.71        0.28      0.45 o 
  -3   1  18        3.30        2.42      0.48 o 
  -2   1  18       14.10       12.48      0.80 o 
  -1   1  18        0.09        0.30      0.41 o 
   0   1  18        0.50        0.30      0.59 o 
   1   1  18        4.12        5.70      0.56 o 
   2   1  18        1.42        1.26      0.61 o 
   3   1  18        1.73        2.45      0.53 o 
   4   1  18        0.04       -0.36      0.38 o 
   5   1  18        1.30        1.50      0.42 o 
   6   1  18       22.45       25.37      0.96 o 
   7   1  18        1.43        1.99      0.72 o 
   8   1  18        2.30        2.50      0.77 o 
  -9   2  18        0.02        0.19      0.46 o 
  -8   2  18        0.03        0.71      0.44 o 
  -7   2  18        0.18        0.27      0.40 o 
  -6   2  18        0.03       -0.16      0.42 o 
  -5   2  18       33.20       33.21      1.13 o 
  -4   2  18        2.65        3.14      0.63 o 
  -3   2  18        4.00        3.11      0.90 o 
  -2   2  18        0.08       -0.44      0.44 o 
  -1   2  18        4.44        5.64      0.61 o 
   0   2  18        0.17       -0.38      0.38 o 
   1   2  18        4.36        4.52      0.54 o 
   2   2  18        5.21        4.70      0.56 o 
   3   2  18        1.23        1.34      0.39 o 
   4   2  18       10.88       14.60      0.79 o 
   5   2  18       21.98       23.42      1.02 o 
   6   2  18        0.88        0.49      0.58 o 
   7   2  18        0.28        0.26      0.65 o 
   8   2  18        0.61       -0.07      1.19 o 
  -9   3  18        0.91        0.49      0.61 o 
  -8   3  18        0.00       -0.50      0.50 o 
  -7   3  18        1.33        0.44      0.76 o 
  -6   3  18        0.30        0.60      0.52 o 
  -5   3  18        0.44        0.69      0.51 o 
  -4   3  18        6.40        5.89      0.72 o 
  -3   3  18        0.97        0.99      0.51 o 
  -2   3  18        1.92        0.92      0.69 o 
  -1   3  18        9.16        7.96      0.66 o 
   0   3  18        0.02       -0.26      0.41 o 
   1   3  18       19.64       17.48      0.73 o 
   2   3  18       40.17       38.00      0.90 o 
   3   3  18       85.26       83.95      1.66 o 
   4   3  18        1.72        0.91      0.44 o 
   5   3  18        4.09        4.64      0.57 o 
   6   3  18        0.06        0.06      0.57 o 
   7   3  18        0.02        0.06      0.61 o 
   8   3  18        0.21        0.53      0.69 o 
  -8   4  18        0.02        1.16      0.62 o 
  -7   4  18        0.15       -0.03      0.56 o 
  -6   4  18        2.34        2.86      0.63 o 
  -5   4  18        1.37        1.54      0.54 o 
  -4   4  18        9.43       10.36      0.88 o 
  -3   4  18        2.79        3.33      0.70 o 
  -2   4  18        0.01        0.26      0.55 o 
  -1   4  18        2.91        2.62      0.53 o 
   0   4  18        0.88        0.69      0.34 o 
   1   4  18        0.00        0.05      0.40 o 
   2   4  18        0.36        0.46      0.69 o 
   3   4  18       15.84       17.37      0.62 o 
   4   4  18        1.44        1.37      0.37 o 
   5   4  18        0.07       -0.42      0.42 o 
   6   4  18        3.02        3.76      0.64 o 
   7   4  18        0.31        0.98      0.75 o 
  -8   5  18        0.18        2.01      1.34 o 
  -7   5  18        0.06        1.23      0.71 o 
  -6   5  18        0.45        0.83      0.56 o 
  -5   5  18        0.67        0.39      0.63 o 
  -4   5  18        0.41        0.63      0.58 o 
  -3   5  18        0.04        0.99      0.78 o 
  -2   5  18        0.22        0.22      0.73 o 
  -1   5  18        0.28        0.69      0.72 o 
   0   5  18        0.46        0.93      0.44 o 
   1   5  18        0.49        0.36      0.69 o 
   2   5  18        0.00        0.13      0.40 o 
   3   5  18        0.40       -0.07      0.30 o 
   4   5  18        0.55        0.99      0.33 o 
   5   5  18        0.17        0.50      0.44 o 
   6   5  18        0.82        1.26      0.57 o 
  -6   6  18        0.57        0.67      0.83 o 
  -5   6  18        0.36        0.72      0.79 o 
  -4   6  18        9.06        7.97      0.91 o 
  -3   6  18        4.04        5.66      1.04 o 
  -2   6  18        0.38        0.49      0.81 o 
  -1   6  18        5.42        7.67      1.12 o 
   0   6  18        0.76        1.13      0.48 o 
   1   6  18        0.30        0.80      0.45 o 
   2   6  18        1.29        0.91      0.43 o 
   3   6  18        2.16        1.84      0.63 o 
   4   6  18        0.31        0.10      0.66 o 
   5   6  18        1.54        1.14      0.66 o 
  -5   7  18        0.01        0.37      1.27 o 
  -4   7  18        0.01       -1.07      1.12 o 
  -3   7  18        0.02       -0.22      1.26 o 
  -2   7  18        0.28       -0.35      0.81 o 
  -1   7  18        1.14        1.41      0.89 o 
   0   7  18        0.88        0.72      0.87 o 
   1   7  18        0.58        1.19      0.54 o 
   2   7  18        1.94        1.92      0.48 o 
   3   7  18        0.55        0.00      0.65 o 
  -9   1  19        1.30        1.44      0.53 o 
  -8   1  19        3.57        3.90      0.56 o 
  -7   1  19        0.71        0.75      0.44 o 
  -6   1  19        0.03       -0.37      0.37 o 
  -5   1  19        0.77        1.09      0.43 o 
  -4   1  19        7.51        6.89      0.65 o 
  -3   1  19        2.40        2.74      0.59 o 
  -2   1  19       12.21       13.26      0.83 o 
  -1   1  19        5.46        5.43      0.64 o 
   0   1  19        7.99        7.48      0.64 o 
   1   1  19        1.23        0.76      0.72 o 
   2   1  19        2.97        3.16      0.65 o 
   3   1  19       10.95       10.09      1.15 o 
   4   1  19        0.06       -0.20      0.41 o 
   5   1  19        0.08       -0.43      0.45 o 
   6   1  19        7.30        7.55      0.73 o 
   7   1  19        0.39        0.79      0.57 o 
   8   1  19        2.76        2.75      0.75 o 
  -9   2  19        0.34        0.55      0.57 o 
  -8   2  19        0.01       -0.44      0.44 o 
  -7   2  19        0.00        0.38      0.43 o 
  -6   2  19        0.00        0.73      0.44 o 
  -5   2  19        1.39        1.96      0.65 o 
  -4   2  19        0.10        0.24      0.53 o 
  -3   2  19        0.93        1.08      0.52 o 
  -2   2  19       19.02       18.21      0.94 o 
  -1   2  19        2.41        1.71      0.52 o 
   0   2  19        1.31        0.85      0.47 o 
   1   2  19        1.76        1.57      0.48 o 
   2   2  19        2.16        2.21      0.51 o 
   3   2  19       11.61       12.19      0.79 o 
   4   2  19        5.17        4.85      0.58 o 
   5   2  19        4.55        5.77      0.67 o 
   6   2  19        4.80        4.16      0.66 o 
   7   2  19        3.20        2.82      0.66 o 
   8   2  19        1.02       -0.73      1.15 o 
  -9   3  19        0.22       -0.58      1.76 o 
  -8   3  19        0.01       -0.23      0.55 o 
  -7   3  19        0.00       -0.28      0.58 o 
  -6   3  19        3.54        3.97      0.66 o 
  -5   3  19        0.67        0.79      0.52 o 
  -4   3  19        3.86        4.42      0.68 o 
  -3   3  19        0.49       -0.08      0.46 o 
  -2   3  19        2.19        1.89      0.52 o 
  -1   3  19        0.01        0.34      0.64 o 
   0   3  19        0.71        0.72      0.48 o 
   1   3  19        1.39        0.62      0.48 o 
   2   3  19        0.80        0.76      0.74 o 
   3   3  19        4.33        5.73      0.69 o 
   4   3  19        8.01        8.26      0.77 o 
   5   3  19        1.82        2.13      0.54 o 
   6   3  19        0.00       -0.04      0.81 o 
   7   3  19        0.12       -0.55      0.63 o 
  -8   4  19        0.43        0.19      0.63 o 
  -7   4  19        0.38       -0.56      0.56 o 
  -6   4  19        0.42       -0.09      0.55 o 
  -5   4  19        0.50        0.26      1.00 o 
  -4   4  19        1.54        2.70      1.19 o 
  -3   4  19        0.00        0.00      0.50 o 
  -2   4  19        0.05       -0.36      0.49 o 
  -1   4  19        0.28       -0.08      0.58 o 
   0   4  19        0.04        0.51      0.68 o 
   1   4  19        0.01       -0.41      0.41 o 
   2   4  19        8.63        9.14      0.71 o 
   3   4  19        2.59        1.77      0.41 o 
   4   4  19       11.84       10.76      0.99 o 
   5   4  19        5.96        5.43      0.70 o 
   6   4  19        1.06        0.63      0.52 o 
   7   4  19        0.77        1.47      1.43 o 
  -7   5  19        0.01       -0.17      0.66 o 
  -6   5  19        0.08        0.09      0.68 o 
  -5   5  19        0.06       -0.17      0.65 o 
  -4   5  19        0.15        0.43      0.62 o 
  -3   5  19       16.16       16.42      1.16 o 
  -2   5  19        0.44        0.72      1.18 o 
  -1   5  19        0.42        0.37      1.43 o 
   0   5  19        0.01       -0.41      0.71 o 
   1   5  19        0.52        0.32      0.46 o 
   2   5  19        9.10        8.52      0.69 o 
   3   5  19        4.48        3.64      0.56 o 
   4   5  19        1.18        0.75      0.36 o 
   5   5  19        0.03        0.08      0.48 o 
   6   5  19        1.45        1.07      0.54 o 
  -6   6  19        0.81        0.83      1.15 o 
  -5   6  19        0.52       -0.52      1.42 o 
  -4   6  19        0.49        1.53      0.65 o 
  -3   6  19        0.01       -0.53      0.78 o 
  -2   6  19        2.36        1.17      0.87 o 
  -1   6  19        0.09        1.10      0.82 o 
   0   6  19        1.07        2.29      0.90 o 
   1   6  19        0.59        0.41      0.47 o 
   2   6  19        0.14        0.77      0.45 o 
   3   6  19        0.35        0.17      0.44 o 
   4   6  19        0.02       -0.28      0.31 o 
  -4   7  19        0.50        0.83      1.30 o 
  -3   7  19        0.61        0.08      1.32 o 
  -2   7  19        0.21        0.59      0.88 o 
  -1   7  19        0.11       -0.32      0.86 o 
   0   7  19        2.96        3.55      1.41 o 
   1   7  19        2.16        2.30      0.58 o 
   2   7  19        0.96       -0.01      0.46 o 
  -9   0  20        2.00        2.42      0.80 o 
  -8   0  20        1.15        2.04      0.74 o 
  -7   0  20        1.43        3.58      1.08 o 
  -6   0  20        0.72        0.87      0.62 o 
  -5   0  20        0.16       -0.06      0.68 o 
  -4   0  20       13.41       13.23      1.13 o 
  -3   0  20       16.96       17.84      1.58 o 
  -2   0  20       21.59       21.83      1.90 o 
  -1   0  20        2.52        3.83      1.04 o 
   0   0  20        1.42        2.13      0.88 o 
   1   0  20       44.91       43.74      2.23 o 
   2   0  20        3.07        2.05      0.86 o 
   3   0  20        2.89        2.21      0.89 o 
   4   0  20        3.77        1.91      0.91 o 
   5   0  20       12.91       12.05      1.39 o 
   6   0  20        0.00        0.63      0.88 o 
   7   0  20        8.72        6.08      1.22 o 
  -9   1  20        0.06       -0.13      0.45 o 
  -8   1  20        0.54        0.97      0.50 o 
  -7   1  20        0.29        0.00      0.43 o 
  -6   1  20        0.04        0.48      0.51 o 
  -5   1  20        1.33        1.79      0.57 o 
  -4   1  20        6.33        5.04      0.81 o 
  -3   1  20       11.52       11.18      0.85 o 
  -2   1  20        6.32        8.53      1.44 o 
  -1   1  20       19.79       19.73      1.17 o 
   0   1  20        1.57        1.39      0.51 o 
   1   1  20        1.73        2.41      0.52 o 
   2   1  20        4.12        4.80      0.73 o 
   3   1  20        4.48        4.80      0.86 o 
   4   1  20        0.08        0.09      0.55 o 
   5   1  20       10.12       11.68      1.07 o 
   6   1  20        0.03        0.22      0.58 o 
   7   1  20        2.36        2.34      0.62 o 
  -8   2  20        0.51        0.73      0.69 o 
  -7   2  20        3.03        3.20      0.57 o 
  -6   2  20        5.48        7.71      0.78 o 
  -5   2  20        0.00       -0.42      0.90 o 
  -4   2  20        1.34        0.90      0.57 o 
  -3   2  20        0.94        0.40      0.60 o 
  -2   2  20        0.05        0.51      0.49 o 
  -1   2  20        0.92        0.01      0.46 o 
   0   2  20        0.00        0.10      0.47 o 
   1   2  20        0.01        0.15      0.47 o 
   2   2  20        0.07       -0.32      0.46 o 
   3   2  20        6.71        8.70      0.98 o 
   4   2  20       18.41       18.32      1.58 o 
   5   2  20        0.13        0.19      0.59 o 
   6   2  20        0.43       -0.26      0.52 o 
   7   2  20        0.03       -0.31      0.76 o 
  -8   3  20        0.13       -0.46      0.58 o 
  -7   3  20        0.05       -0.08      0.64 o 
  -6   3  20        0.30       -0.50      0.52 o 
  -5   3  20        4.63        4.13      0.78 o 
  -4   3  20        0.87        0.69      0.59 o 
  -3   3  20        0.00       -0.48      0.48 o 
  -2   3  20        2.54        1.86      1.02 o 
  -1   3  20        3.99        4.24      0.62 o 
   0   3  20        0.09       -0.43      0.43 o 
   1   3  20        2.34        3.76      0.60 o 
   2   3  20       10.01       10.99      1.79 o 
   3   3  20        1.50        2.22      0.84 o 
   4   3  20        4.90        5.72      0.77 o 
   5   3  20        0.03       -0.17      0.50 o 
   6   3  20        0.04       -0.36      1.04 o 
   7   3  20        0.57        0.19      0.76 o 
  -7   4  20        0.09        0.01      0.68 o 
  -6   4  20        1.33        0.78      0.71 o 
  -5   4  20        4.83        7.57      0.90 o 
  -4   4  20        0.05        0.37      0.61 o 
  -3   4  20        2.37        2.96      0.66 o 
  -2   4  20        1.88        1.44      0.56 o 
  -1   4  20        1.63        1.24      0.54 o 
   0   4  20        0.33        0.58      0.72 o 
   1   4  20        3.87        4.80      0.91 o 
   2   4  20        3.91        3.10      0.89 o 
   3   4  20        0.07       -0.01      0.73 o 
   4   4  20        0.67        1.12      0.55 o 
   5   4  20        1.50        2.41      0.57 o 
   6   4  20        1.55        0.95      0.60 o 
  -6   5  20        0.42        0.02      0.68 o 
  -5   5  20        0.04        0.34      0.66 o 
  -4   5  20        0.06        0.01      0.60 o 
  -3   5  20        1.14        1.26      0.80 o 
  -2   5  20        0.04        0.38      0.92 o 
  -1   5  20        2.17        0.84      0.83 o 
   0   5  20        0.28        2.25      0.82 o 
   1   5  20        1.21        0.52      0.79 o 
   2   5  20        0.19       -0.54      0.96 o 
   3   5  20        0.00        0.29      0.47 o 
   4   5  20        0.13       -0.05      0.48 o 
   5   5  20        1.69        0.87      0.52 o 
  -5   6  20        1.05        1.16      0.87 o 
  -4   6  20        0.06       -0.41      1.15 o 
  -3   6  20        0.01       -0.74      0.74 o 
  -2   6  20        3.49        4.78      1.03 o 
  -1   6  20        0.48        0.45      1.15 o 
   0   6  20        1.95        2.30      0.95 o 
   1   6  20        1.94        1.78      0.94 o 
   2   6  20        2.61        2.84      0.97 o 
   3   6  20        0.32        0.75      0.47 o 
   4   6  20        0.38        0.79      0.97 o 
  -2   7  20        0.85        0.23      1.64 o 
  -1   7  20        0.07       -0.81      0.81 o 
   0   7  20        0.08       -0.20      0.88 o 
   1   7  20        0.68        1.41      0.98 o 
  -8   1  21        0.80        0.35      0.56 o 
  -7   1  21        0.15        0.92      0.48 o 
  -6   1  21        0.07        0.46      0.48 o 
  -5   1  21        6.41        7.38      1.00 o 
  -4   1  21        0.98        1.01      0.81 o 
  -3   1  21        6.53        6.42      0.76 o 
  -2   1  21        1.42        0.28      0.53 o 
  -1   1  21       12.24       13.78      0.88 o 
   0   1  21        0.01        0.36      0.58 o 
   1   1  21        0.20       -0.48      1.15 o 
   2   1  21       19.84       19.39      1.16 o 
   3   1  21        6.50        6.30      0.81 o 
   4   1  21        5.43        5.30      0.82 o 
   5   1  21        0.52        0.66      0.63 o 
   6   1  21        1.20        1.64      0.69 o 
   7   1  21        0.00       -0.22      0.64 o 
  -8   2  21        0.10        0.29      0.64 o 
  -7   2  21        0.22        0.36      0.58 o 
  -6   2  21        0.03       -0.65      0.65 o 
  -5   2  21        0.90        0.87      0.65 o 
  -4   2  21        2.84        3.15      0.73 o 
  -3   2  21        1.86        2.29      0.62 o 
  -2   2  21        2.55        2.03      0.61 o 
  -1   2  21        2.65        2.07      0.60 o 
   0   2  21        2.11        1.16      0.55 o 
   1   2  21        1.35        1.50      0.57 o 
   2   2  21        7.05        6.83      0.74 o 
   3   2  21        3.03        1.72      0.70 o 
   4   2  21        0.43        1.29      1.16 o 
   5   2  21        2.06        1.53      0.67 o 
   6   2  21        2.33        4.72      1.37 o 
   7   2  21        0.48        1.52      1.31 o 
  -7   3  21        0.34        0.39      0.59 o 
  -6   3  21        2.72        2.64      0.79 o 
  -5   3  21        0.44        0.82      0.67 o 
  -4   3  21        0.38        0.23      0.76 o 
  -3   3  21        1.11        0.37      0.59 o 
  -2   3  21        2.28        2.79      0.63 o 
  -1   3  21        2.06        2.43      0.75 o 
   0   3  21        2.39        2.89      0.61 o 
   1   3  21        1.16        1.22      0.91 o 
   2   3  21        3.06        3.34      0.97 o 
   3   3  21        6.76        8.18      1.09 o 
   4   3  21        1.30        1.18      1.15 o 
   5   3  21        0.26       -0.61      1.46 o 
   6   3  21        0.08        0.21      0.60 o 
  -7   4  21        0.02        0.24      0.76 o 
  -6   4  21        1.03        0.96      0.71 o 
  -5   4  21        0.18        0.24      0.63 o 
  -4   4  21        3.21        3.09      0.74 o 
  -3   4  21        2.24        2.59      0.67 o 
  -2   4  21        0.10        0.49      0.57 o 
  -1   4  21        0.15       -0.70      0.70 o 
   0   4  21        0.02       -0.49      0.72 o 
   1   4  21        2.91        1.49      0.82 o 
   2   4  21        0.12        0.41      0.78 o 
   3   4  21        6.57        5.89      1.61 o 
   4   4  21        4.92        4.53      1.06 o 
   5   4  21        0.53        0.57      0.57 o 
  -6   5  21        0.06        0.73      0.70 o 
  -5   5  21        0.76       -0.13      0.69 o 
  -4   5  21        9.20        9.91      1.13 o 
  -3   5  21        1.79        2.12      0.68 o 
  -2   5  21        0.00        0.44      0.82 o 
  -1   5  21        0.94        0.39      1.47 o 
   0   5  21        1.77        1.82      1.85 o 
   1   5  21        5.59        6.43      1.10 o 
   2   5  21        1.55        0.62      0.98 o 
   3   5  21        2.51        2.45      0.99 o 
   4   5  21        0.75        0.48      0.97 o 
  -4   6  21        0.08       -0.22      0.86 o 
  -3   6  21        1.03       -0.12      0.87 o 
  -2   6  21        0.08        0.19      0.86 o 
  -1   6  21        0.13        0.58      0.89 o 
   0   6  21        2.56        2.89      1.03 o 
   1   6  21        1.72        1.50      1.59 o 
   2   6  21        0.03       -0.21      0.88 o 
   3   6  21        0.82        0.54      1.32 o 
  -8   0  22        1.47        1.97      0.76 o 
  -7   0  22        0.04        0.23      1.12 o 
  -6   0  22        0.05        0.20      1.71 o 
  -5   0  22        0.71       -0.47      0.74 o 
  -4   0  22        6.08        4.31      0.93 o 
  -3   0  22        4.60        3.39      0.88 o 
  -2   0  22        3.59        3.85      1.24 o 
  -1   0  22        0.54        0.92      0.99 o 
   0   0  22       26.61       29.09      2.00 o 
   1   0  22        2.61        3.95      1.08 o 
   2   0  22        0.34        0.29      0.82 o 
   3   0  22        1.58        1.73      1.00 o 
   4   0  22        0.37        0.83      0.91 o 
   5   0  22        1.66        1.86      1.00 o 
   6   0  22        3.84        3.01      1.05 o 
  -8   1  22        0.12       -0.27      0.47 o 
  -7   1  22        0.13        0.26      0.53 o 
  -6   1  22        0.20        0.05      0.86 o 
  -5   1  22        0.77        0.58      0.66 o 
  -4   1  22        0.18       -0.82      0.82 o 
  -3   1  22        1.05        0.48      0.60 o 
  -2   1  22        0.47        0.03      0.59 o 
  -1   1  22        0.00        0.02      0.52 o 
   0   1  22        3.27        2.21      0.71 o 
   1   1  22       10.55       11.45      1.01 o 
   2   1  22        0.07       -0.29      0.58 o 
   3   1  22        0.22       -0.16      0.59 o 
   4   1  22        4.85        6.25      0.85 o 
   5   1  22        1.26        0.05      0.63 o 
   6   1  22        4.35        4.34      0.80 o 
  -7   2  22        1.27        0.29      0.63 o 
  -6   2  22        0.55       -0.53      0.64 o 
  -5   2  22        0.42       -0.37      0.63 o 
  -4   2  22        1.40        0.70      0.67 o 
  -3   2  22        2.41        2.32      0.65 o 
  -2   2  22        1.32        0.87      0.58 o 
  -1   2  22        0.59        0.27      0.55 o 
   0   2  22        0.00       -0.61      0.61 o 
   1   2  22        0.24        0.07      0.53 o 
   2   2  22        0.19       -0.62      0.62 o 
   3   2  22       30.28       34.41      1.88 o 
   4   2  22        1.23        1.03      1.02 o 
   5   2  22        0.06        1.20      1.14 o 
   6   2  22        0.00        0.83      1.21 o 
  -7   3  22        0.00        0.17      0.77 o 
  -6   3  22        0.04        0.11      0.71 o 
  -5   3  22        1.41        1.28      0.69 o 
  -4   3  22        1.11        1.55      0.72 o 
  -3   3  22        1.49        1.40      0.65 o 
  -2   3  22        0.01        0.45      0.58 o 
  -1   3  22        0.46       -0.27      0.55 o 
   0   3  22        0.23       -0.13      0.75 o 
   1   3  22        0.68        1.44      0.83 o 
   2   3  22        8.06        7.51      1.06 o 
   3   3  22        5.13        5.70      2.10 o 
   4   3  22        0.41       -0.70      1.02 o 
   5   3  22        0.62        2.65      1.32 o 
  -6   4  22        0.26        1.05      1.19 o 
  -5   4  22        1.39        1.36      0.76 o 
  -4   4  22        0.00        0.33      0.78 o 
  -3   4  22        0.54        1.04      0.67 o 
  -2   4  22        0.15        0.20      0.58 o 
  -1   4  22        1.51        1.46      0.93 o 
   0   4  22        0.21       -0.74      0.74 o 
   1   4  22        2.42        2.95      0.92 o 
   2   4  22        1.72        2.40      0.92 o 
   3   4  22        5.17        5.61      1.10 o 
   4   4  22        6.25        7.23      1.17 o 
   5   4  22        0.03       -0.61      1.16 o 
  -5   5  22        0.03        1.15      0.75 o 
  -4   5  22        0.00        0.39      0.65 o 
  -3   5  22        0.55        0.48      0.62 o 
  -2   5  22        0.00        0.06      0.85 o 
  -1   5  22        0.05        0.21      0.98 o 
   0   5  22        0.62        2.55      0.98 o 
   1   5  22        0.09        0.71      1.77 o 
   2   5  22        0.02        0.46      0.85 o 
   3   5  22        0.21       -0.61      0.88 o 
  -3   6  22        2.30        1.99      1.47 o 
  -2   6  22        1.47        0.89      0.96 o 
  -1   6  22        0.52        0.32      0.90 o 
   0   6  22        0.65       -0.23      0.86 o 
   1   6  22        0.57        0.55      1.72 o 
  -7   1  23        1.26        2.54      1.31 o 
  -6   1  23        0.32        0.74      1.24 o 
  -5   1  23        0.01       -0.74      0.89 o 
  -4   1  23        0.03       -0.16      0.63 o 
  -3   1  23        0.91        0.56      0.74 o 
  -2   1  23        8.44        8.67      1.04 o 
  -1   1  23        1.04        1.17      0.77 o 
   0   1  23        1.15        1.81      0.74 o 
   1   1  23        5.49        4.88      0.84 o 
   2   1  23        0.01        0.11      0.65 o 
   3   1  23        0.15        1.37      0.68 o 
   4   1  23        3.46        3.73      0.80 o 
   5   1  23        0.08       -0.05      0.62 o 
  -7   2  23        0.09       -0.78      0.78 o 
  -6   2  23        0.28        0.26      0.71 o 
  -5   2  23        0.15       -0.75      0.75 o 
  -4   2  23        0.51        0.41      0.65 o 
  -3   2  23        0.62        0.00      1.04 o 
  -2   2  23        0.07        0.69      0.60 o 
  -1   2  23        4.92        3.91      0.72 o 
   0   2  23        2.11        1.98      0.87 o 
   1   2  23        0.12       -0.02      0.66 o 
   2   2  23        1.80        2.01      0.77 o 
   3   2  23        1.94        2.43      0.74 o 
   4   2  23        0.60       -0.35      1.02 o 
   5   2  23        0.81        0.55      1.08 o 
  -6   3  23        0.01       -0.70      0.70 o 
  -5   3  23        0.05       -0.26      0.70 o 
  -4   3  23        0.11        0.65      0.67 o 
  -3   3  23        0.00        0.05      0.58 o 
  -2   3  23        0.02       -0.34      0.54 o 
  -1   3  23        0.58        0.71      0.78 o 
   0   3  23        0.13        0.23      0.58 o 
   1   3  23        1.46        1.94      0.83 o 
   2   3  23        3.21        4.31      1.00 o 
   3   3  23        1.12        2.80      1.27 o 
   4   3  23        0.29        1.52      1.23 o 
   5   3  23        0.13        0.82      1.15 o 
  -5   4  23        0.26        0.83      0.75 o 
  -4   4  23        0.01        0.22      0.66 o 
  -3   4  23        0.01        0.33      0.65 o 
  -2   4  23        0.04       -0.15      0.59 o 
  -1   4  23        0.01        0.01      0.76 o 
   0   4  23        0.00       -0.71      1.31 o 
   1   4  23        0.94       -0.21      0.82 o 
   2   4  23        0.61        1.25      0.89 o 
   3   4  23        0.39        1.40      0.93 o 
   4   4  23        1.58        2.91      1.45 o 
  -4   5  23        0.00       -0.13      0.66 o 
  -3   5  23        0.09        0.07      0.83 o 
  -2   5  23        0.72        0.18      1.43 o 
  -1   5  23        1.51        1.05      0.93 o 
   0   5  23        3.84        3.80      1.10 o 
   1   5  23        0.01        0.80      0.93 o 
   2   5  23        0.01       -0.46      1.34 o 
  -6   0  24        0.43        0.88      1.32 o 
  -5   0  24        2.19        0.72      1.27 o 
  -4   0  24        0.33        1.09      1.26 o 
  -3   0  24        0.01        0.34      1.07 o 
  -2   0  24        2.64        1.33      1.22 o 
  -1   0  24       33.31       38.52      2.48 o 
   0   0  24        0.00        0.17      0.93 o 
   1   0  24        0.05        0.05      0.95 o 
   2   0  24        0.90        2.76      1.02 o 
   3   0  24        2.55        2.25      1.07 o 
   4   0  24        3.34        4.95      1.23 o 
   5   0  24        0.40        1.79      1.10 o 
  -6   1  24        0.15       -0.69      0.69 o 
  -5   1  24        0.00       -0.62      0.62 o 
  -4   1  24        0.33       -0.20      0.66 o 
  -3   1  24        0.18        0.50      0.65 o 
  -2   1  24        1.07        1.26      0.94 o 
  -1   1  24        0.09        0.91      0.76 o 
   0   1  24        0.03        0.67      0.93 o 
   1   1  24        4.06        4.42      0.84 o 
   2   1  24        0.19       -0.44      0.88 o 
   3   1  24        0.77        1.97      1.07 o 
   4   1  24        0.79        0.24      0.68 o 
   5   1  24        1.59        1.64      1.77 o 
  -6   2  24        0.31        0.59      0.78 o 
  -5   2  24        0.00        0.61      0.74 o 
  -4   2  24        0.43        0.55      0.69 o 
  -3   2  24        0.04        0.63      0.67 o 
  -2   2  24        1.44        2.50      0.68 o 
  -1   2  24        0.01       -0.65      0.65 o 
   0   2  24        0.02        0.33      0.70 o 
   1   2  24        0.08       -0.03      0.71 o 
   2   2  24       13.83       17.86      1.26 o 
   3   2  24        0.11       -0.03      0.70 o 
   4   2  24        0.02        1.11      1.08 o 
  -5   3  24        1.20        1.31      0.76 o 
  -4   3  24        3.11        5.36      1.33 o 
  -3   3  24        2.80        3.15      0.77 o 
  -2   3  24        0.22        0.95      0.68 o 
  -1   3  24        0.66        0.92      0.64 o 
   0   3  24        1.55        2.23      1.14 o 
   1   3  24        2.00        2.21      0.92 o 
   2   3  24        0.51        2.29      1.36 o 
   3   3  24        0.09       -0.12      1.17 o 
   4   3  24        0.30        0.44      1.17 o 
  -4   4  24        0.36        0.23      0.78 o 
  -3   4  24        0.30        0.87      0.67 o 
  -2   4  24        0.21       -0.42      0.62 o 
  -1   4  24        0.02       -0.80      0.80 o 
   0   4  24        3.02        1.93      2.01 o 
   1   4  24        0.41        0.67      0.90 o 
   2   4  24        0.94        1.00      1.43 o 
  -1   5  24        0.04        0.78      0.96 o 
   0   5  24        0.27       -0.25      0.86 o 
  -5   1  25        0.02        0.26      0.72 o 
  -4   1  25        0.49        1.17      0.90 o 
  -3   1  25        1.59        0.73      0.86 o 
  -2   1  25        0.00        0.16      0.80 o 
  -1   1  25        0.12        0.36      0.75 o 
   0   1  25        5.82        6.18      1.06 o 
   1   1  25        0.09       -0.38      0.71 o 
   2   1  25        0.67        1.37      0.75 o 
   3   1  25        6.80        7.23      0.98 o 
   4   1  25        2.15        2.76      0.81 o 
  -5   2  25        0.27        0.69      0.76 o 
  -4   2  25        0.47       -0.38      0.84 o 
  -3   2  25        1.95        1.76      0.74 o 
  -2   2  25        0.06       -0.16      0.64 o 
  -1   2  25        0.10       -0.70      0.70 o 
   0   2  25        0.02       -0.56      0.71 o 
   1   2  25        1.04        1.65      0.79 o 
   2   2  25        1.10        1.34      0.80 o 
   3   2  25        0.09       -0.51      1.05 o 
  -4   3  25        0.15       -0.02      0.71 o 
  -3   3  25        0.38        0.23      0.67 o 
  -2   3  25        0.00       -0.21      0.65 o 
  -1   3  25        0.56        0.23      0.64 o 
   0   3  25        0.05        0.03      0.61 o 
   1   3  25        2.59        3.40      1.46 o 
   2   3  25        0.47        1.53      1.24 o 
  -2   4  25        2.08        2.11      1.47 o 
  -1   4  25        0.23        0.82      0.93 o 
   0   4  25        0.23        1.40      0.93 o 
   1   4  25        0.62       -0.34      1.23 o 
  -4   0  26        0.18       -1.24      1.24 o 
  -3   0  26        0.57        0.34      1.27 o 
  -2   0  26        8.15        9.99      1.76 o 
  -1   0  26        0.03        1.65      1.22 o 
   0   0  26        0.63        0.95      1.13 o 
   1   0  26        0.05       -0.91      0.91 o 
   2   0  26        0.19       -0.35      0.99 o 
   3   0  26        0.36        0.34      0.96 o 
  -4   1  26        0.00       -0.80      0.80 o 
  -3   1  26        0.20        0.12      0.86 o 
  -2   1  26        0.79        0.15      1.42 o 
  -1   1  26        0.03       -0.26      0.80 o 
   0   1  26        3.66        3.54      0.96 o 
   1   1  26        0.55       -0.29      0.76 o 
   2   1  26        0.09        0.05      0.76 o 
  -4   2  26        0.27        3.51      1.17 o 
  -3   2  26        0.08        1.29      0.76 o 
  -2   2  26        0.28        0.07      0.86 o 
  -1   2  26        0.27        0.47      0.82 o 
   0   2  26        0.23        0.55      0.81 o 
   1   2  26        4.32        4.70      0.95 o 
   2   2  26        0.27       -0.20      1.09 o 
  -2   3  26        0.20        0.38      0.68 o 
  -1   3  26        0.08       -0.28      0.66 o 
   0   3  26        0.09       -1.03      1.03 o 
  -2   1  27        0.01        0.51      0.86 o 
  -1   1  27        4.50        4.99      1.09 o 
   0   1  27        0.48        0.59      0.82 o 
                                                 
